# Supplementary material for: Fine mapping, introgression, and KASP marker development for powdery mildew resistance in watermelon using an interspecific RIL population (Citrullus mucosospermus × C. lanatus)
Source: Theor Appl Genet. 2025 Nov 8;138(12):299. doi: 10.1007/s00122-025-05079-4 (PMC12596284; doi:10.1007/s00122-025-05079-4)
Supplement: Supplementary file 2 — Supplementary file2 (XLSX 443 KB) [file 122_2025_5079_MOESM2_ESM.xlsx]

## Sheet: up_USVL677-PMS24h
Sl no.	Geneid	BIOLOGICAL.FUNCTIONS	logFC	logCPM	F	PValue	FDR
1	Cla010922	High mobility group family (AHRD V1 ***- B9GXG3_POPTR); contains Interpro domain(s) IPR000910 High mobility group, HMG1/HMG2	8.752	2.85809	64.945	3.58602e-10	1.25932e-06
2	Cla011714	Susceptibility homeodomain transcription factor (Fragment) (AHRD V1 *-*- Q8SAA7_ORYSA); contains Interpro domain(s) IPR007493 Protein of unknown function DUF538	3.22057	5.41042	63.5539	3.49121e-10	1.25932e-06
3	Cla000287	Chalcone synthase (AHRD V1 ***- D6PV09_SIRGR); contains Interpro domain(s) IPR011141 Polyketide synthase, type III	3.91892	4.00534	54.6534	2.49896e-09	5.0147e-06
4	Cla014510	UDP-glycosyltransferase-like protein (AHRD V1 ***- F4IQK7_ARATH); contains Interpro domain(s) IPR002213 UDP-glucuronosyl/UDP-glucosyltransferase	2.11414	8.80161	46.7874	1.6634e-08	2.33657e-05
5	Cla017695	Cell division protein ftsZ (AHRD V1 ***- B8HLH2_CYAP4); contains Interpro domain(s) IPR000158 Cell division protein FtsZ, N-terminal	4.63431	3.00945	46.1432	1.95709e-08	2.4992e-05
6	Cla004931	Katanin p60 ATPase-containing subunit A-like 2 (AHRD V1 *--- KATL2_XENTR); contains Interpro domain(s) IPR003959 ATPase, AAA-type, core	2.5098	7.36868	44.8205	2.74293e-08	2.96384e-05
7	Cla018297	Phenylalanine ammonia-lyase (AHRD V1 ***- B9S0K2_RICCO); contains Interpro domain(s) IPR005922 Phenylalanine ammonia-lyase	2.05299	5.7901	44.24	3.18607e-08	3.19677e-05
8	Cla018507	Unknown Protein (AHRD V1)	2.91207	5.63819	41.8142	6.02412e-08	5.2888e-05
9	Cla014388	Heavy metal-associated domain containing protein expressed (AHRD V1 **** Q7XG81_ORYSJ); contains Interpro domain(s) IPR006121 Heavy metal transport/detoxification protein	2.97151	5.55773	43.1225	6.78382e-08	5.60543e-05
10	Cla016322	Arabidopsis thaliana genomic DNA chromosome 5 P1 clone MOK16 (AHRD V1 *--- Q9LYW2_ARATH); contains Interpro domain(s) IPR007608 Protein of unknown function DUF584	3.49737	4.04703	40.5539	8.44888e-08	6.59341e-05
11	Cla014979	Unknown Protein (AHRD V1)	3.8249	6.63707	46.5418	2.16983e-07	0.000146467
12	Cla006366	Beta-xylosidase 4 (AHRD V1 ***- D7MRV5_ARALL); contains Interpro domain(s) IPR001764 Glycoside hydrolase, family 3, N-terminal	3.1222	3.78356	37.107	2.18965e-07	0.000146467
13	Cla008727	Phenylalanine ammonia-lyase (AHRD V1 ***- F6HR33_VITVI); contains Interpro domain(s) IPR005922 Phenylalanine ammonia-lyase	1.98403	7.9739	37.2599	2.09725e-07	0.000146467
14	Cla012140	Syntaxin (AHRD V1 ***- E9HJP9_DAPPU); contains Interpro domain(s) IPR010989 t-SNARE	7.58925	1.68574	37.1486	2.54431e-07	0.000152671
15	Cla005356	Unknown Protein (AHRD V1); contains Interpro domain(s) IPR010800 Glycine rich	2.90786	4.90656	36.4894	2.60846e-07	0.000152671
16	Cla011437	Aquaporin 1 (AHRD V1 ***- Q06Z30_GOSHI); contains Interpro domain(s) IPR012269 Aquaporin	2.49575	4.26028	36.5179	2.58743e-07	0.000152671
17	Cla021590	Early light-induced protein 7 (AHRD V1 ***- B2BJD6_RHOCT)	1.87698	7.32028	36.2382	2.80203e-07	0.00015744
18	Cla005985	Ethylene-responsive transcription factor (AHRD V1 **** F2Y9E9_COFAR); contains Interpro domain(s) IPR001471 Pathogenesis-related transcriptional factor and ERF, DNA-binding	2.27401	4.95398	35.2056	3.76996e-07	0.000203679
19	Cla021525	Ethylene-responsive transcription factor (AHRD V1 **** F2Y9E9_COFAR); contains Interpro domain(s) IPR001471 Pathogenesis-related transcriptional factor and ERF, DNA-binding	3.47226	4.1189	34.2026	5.04884e-07	0.000245033
20	Cla020391	Alpha-glucosidase (AHRD V1 ***- Q9LEC9_SOLTU); contains Interpro domain(s) IPR000322 Glycoside hydrolase, family 31	1.92582	5.40026	34.1959	5.0587e-07	0.000245033
21	Cla016053	UDP-glycosyltransferase 74 F1 (AHRD V1 ***- F4IS54_ARATH); contains Interpro domain(s) IPR002213 UDP-glucuronosyl/UDP-glucosyltransferase	2.09395	6.17152	33.7501	5.76715e-07	0.000262547
22	Cla011807	Unknown Protein (AHRD V1)	2.79699	4.40746	33.5942	6.03888e-07	0.000265088
23	Cla008998	Unknown Protein (AHRD V1)	2.11479	8.74393	33.2961	6.72943e-07	0.000286449
24	Cla013290	Histone H4 (AHRD V1 ***- B6T0P4_MAIZE); contains Interpro domain(s) IPR001951 Histone H4	2.56392	3.52866	33.0825	7.02842e-07	0.000290377
25	Cla014133	Phospho-2-dehydro-3-deoxyheptonate aldolase 1 (AHRD V1 ***- B6TUB8_MAIZE); contains Interpro domain(s) IPR002480 DAHP synthetase, class II	2.85589	5.03644	32.7584	7.74154e-07	0.000310701
26	Cla011362	Heat shock protein 5 (AHRD V1 ***- E4W3Z2_HAELO); contains Interpro domain(s) IPR013126 Heat shock protein 70	1.91175	6.30312	32.389	8.64754e-07	0.000337422
27	Cla014977	Unknown Protein (AHRD V1)	7.99448	1.94357	33.9086	9.21745e-07	0.000349939
28	Cla009640	E6-1 protein kinase (AHRD V1 ***- B6E138_GOSHI)	2.20868	4.52298	32.0232	9.65477e-07	0.000356896
29	Cla016179	Acetylornithine deacetylase or succinyl-diaminopimelate desuccinylase (AHRD V1 ***- D4MFM7_9ENTE); contains Interpro domain(s) IPR002933 Peptidase M20	3.40784	3.20227	31.2615	1.21655e-06	0.000438177
30	Cla019746	Phosphatidylinositol transfer protein SFH5 (AHRD V1 *--- SFH5_YARLI); contains Interpro domain(s) IPR001251 Cellular retinaldehyde-binding/triple function, C-terminal	3.80288	2.1089	30.3831	1.59304e-06	0.000559435
31	Cla014254	Beta-galactosidase (AHRD V1 ***- Q5I190_PRUPE); contains Interpro domain(s) IPR001944 Glycoside hydrolase, family 35	2.80103	3.15917	30.1494	1.71244e-06	0.000586699
32	Cla007294	Chalcone isomerase-like protein (AHRD V1 ***- A9PI95_POPTR); contains Interpro domain(s) IPR016087 Chalcone isomerase	2.25384	5.40441	29.9404	1.86225e-06	0.000622833
33	Cla012633	BHLH transcription factor-like (AHRD V1 *-*- Q8S0N2_ORYSJ); contains Interpro domain(s) IPR011598 Helix-loop-helix DNA-binding	3.72192	3.61215	29.0922	2.38213e-06	0.00077818
34	Cla022319	DUF250 domain membrane protein (AHRD V1 **-- B6Q5D4_PENMQ); contains Interpro domain(s) IPR004853 Protein of unknown function DUF250	2.08042	5.36367	28.8808	2.54619e-06	0.000812871
35	Cla022732	Sieve element occlusion c (AHRD V1 ***- E2FKH3_SOYBN)	2.62027	3.24438	28.5538	2.82359e-06	0.000862239
36	Cla008809	Unknown Protein (AHRD V1)	1.87746	6.54678	28.2605	3.09932e-06	0.000926301
37	Cla006692	MYC2 transcription factor (Fragment) (AHRD V1 *--- B6DQ59_CUCSA); contains Interpro domain(s) IPR011598 Helix-loop-helix DNA-binding	3.6952	4.12357	28.1445	3.27045e-06	0.000957083
38	Cla005884	Strictosidine synthase family protein (AHRD V1 ***- D7LVM7_ARALL); contains Interpro domain(s) IPR004141 Strictosidine synthase	1.97566	4.84083	27.9422	3.43071e-06	0.000983493
39	Cla014464	Glucose-6-phosphate/phosphate translocator 2 (AHRD V1 ***- D7KVF2_ARALL); contains Interpro domain(s) IPR004696 Tpt phosphate/phosphoenolpyruvate translocator	7.13619	3.23188	27.9353	3.83781e-06	0.00107819
40	Cla017373	Myb-like transcription factor (AHRD V1 *-** Q944N2_MAIZE); contains Interpro domain(s) IPR015495 Myb transcription factor	2.5545	5.31227	27.3902	4.09615e-06	0.00110651
41	Cla001674	Cyclin D2 (AHRD V1 ***- Q71FH0_WHEAT); contains Interpro domain(s) IPR015451 Cyclin D	1.93524	4.36882	27.4252	4.05022e-06	0.00110651
42	Cla016932	Jasmonate-induced protein (AHRD V1 ***- B6TLX4_MAIZE)	4.00678	4.74895	27.2299	4.3138e-06	0.00112215
43	Cla010222	UDP-glycosyltransferase-like protein (AHRD V1 ***- A1XFD9_ORYSI); contains Interpro domain(s) IPR002213 UDP-glucuronosyl/UDP-glucosyltransferase	2.99582	4.03571	26.9917	4.65968e-06	0.00117764
44	Cla008415	Dehydration-responsive family protein (AHRD V1 **-- D7LF23_ARALL); contains Interpro domain(s) IPR004159 Protein of unknown function DUF248, methyltransferase putative	1.6494	6.34777	26.9685	4.69481e-06	0.00117764
45	Cla021218	Glycoside hydrolase family 28 protein/polygalacturonase family protein (AHRD V1 **-- Q1PF10_ARATH); contains Interpro domain(s) IPR012334 Pectin lyase fold	2.59033	3.39111	26.6537	5.20117e-06	0.00128177
46	Cla013289	Histone H4 (AHRD V1 ***- B6T0P4_MAIZE); contains Interpro domain(s) IPR001951 Histone H4	4.07171	2.44654	26.3331	5.7757e-06	0.00137714
47	Cla018125	UPF0503 protein At3g09070, chloroplastic (AHRD V1 **-- U503A_ARATH); contains Interpro domain(s) IPR008004 Protein of unknown function DUF740	3.24463	2.48924	26.3286	5.78423e-06	0.00137714
48	Cla017010	Gibberellin-regulated protein (AHRD V1 **-- B4UW77_ARAHY); contains Interpro domain(s) IPR003854 Gibberellin regulated protein	2.36346	4.02211	25.8493	6.77163e-06	0.00155936
49	Cla016051	UDP-glycosyltransferase 74 F1 (AHRD V1 ***- F4IS54_ARATH); contains Interpro domain(s) IPR002213 UDP-glucuronosyl/UDP-glucosyltransferase	2.79209	4.07785	25.5878	7.38323e-06	0.00167278
50	Cla007557	Sieve element occlusion b (AHRD V1 ***- E2FKK4_MALDO)	4.99877	1.82679	25.3641	7.95232e-06	0.00173377
51	Cla017768	UDP glycosyltransferase (AHRD V1 ***- C1JIE1_9SOLA); contains Interpro domain(s) IPR002213 UDP-glucuronosyl/UDP-glucosyltransferase	2.60294	3.69685	25.3376	8.02271e-06	0.00173377
52	Cla013761	Phenylalanine ammonia-lyase (AHRD V1 ***- B9T0A8_RICCO); contains Interpro domain(s) IPR005922 Phenylalanine ammonia-lyase	3.30292	3.51882	25.5206	8.35899e-06	0.00177907
53	Cla014716	Rho GTPase activating protein 2 (AHRD V1 *-*- Q6UQ72_ORYSJ); contains Interpro domain(s) IPR000198 RhoGAP	4.07616	2.53574	24.7961	9.61325e-06	0.00197254
54	Cla006161	Hydroxycinnamoyl transferase (AHRD V1 **-* Q05HB0_COFAR); contains Interpro domain(s) IPR003480 Transferase	1.74599	4.68901	24.8284	9.50984e-06	0.00197254
55	Cla012555	Pectinesterase (AHRD V1 **** B9GXZ8_POPTR); contains Interpro domain(s) IPR000070 Pectinesterase, catalytic	2.02094	3.85422	24.5584	1.04127e-05	0.00208954
56	Cla011558	Laccase-22 (AHRD V1 **-- LAC22_ORYSJ); contains Interpro domain(s) IPR001117 Multicopper oxidase, type 1	2.48879	3.54114	24.5025	1.06106e-05	0.00209925
57	Cla008895	Chalcone-flavanone isomerase family protein (AHRD V1 ***- F4JZ53_ARATH)	5.00953	1.47176	24.2342	1.16167e-05	0.00217574
58	Cla002744	Unknown Protein (AHRD V1)	3.75864	2.9534	24.4285	1.42015e-05	0.00259077
59	Cla022611	Gibberellin-regulated family protein (AHRD V1 **-- D7MT35_ARALL); contains Interpro domain(s) IPR003854 Gibberellin regulated protein	7.11042	1.81286	23.7538	1.6388e-05	0.00287136
60	Cla005535	Receptor expression-enhancing protein 5 (AHRD V1 *--- F2QSR0_PICP7); contains Interpro domain(s) IPR004345 TB2/DP1 and HVA22 related protein	4.80056	2.0478	23.1956	1.65573e-05	0.00287136
61	Cla003748	Trihelix transcription factor (AHRD V1 *-*- B0EW04_SOYBN); contains Interpro domain(s) IPR017877 MYB-like	1.72488	5.20255	23.268	1.61502e-05	0.00287136
62	Cla019186	BURP domain-containing protein (Fragment) (AHRD V1 *--- C1PI44_ARATH); contains Interpro domain(s) IPR004873 BURP	3.42937	2.84724	23.0794	1.7233e-05	0.00289448
63	Cla009908	Novel protein (AHRD V1 *-*- B0V2Y5_DANRE); contains Interpro domain(s) IPR008166 Protein of unknown function DUF23	2.3945	3.58109	23.0864	1.71913e-05	0.00289448
64	Cla008000	Alpha-glucosidase (AHRD V1 ***- Q9LEC9_SOLTU); contains Interpro domain(s) IPR000322 Glycoside hydrolase, family 31	2.22542	3.69323	23.0667	1.73088e-05	0.00289448
65	Cla022104	Phospho-2-dehydro-3-deoxyheptonate aldolase 1 (AHRD V1 ***- B6TUB8_MAIZE); contains Interpro domain(s) IPR002480 DAHP synthetase, class II	1.73178	5.56236	22.9911	1.77657e-05	0.00293594
66	Cla014056	Unknown Protein (AHRD V1)	3.86174	2.3735	22.8736	1.85021e-05	0.00302207
67	Cla005202	Heat shock protein 90 (AHRD V1 ***- A8WEL7_9ROSI); contains Interpro domain(s) IPR003594 ATP-binding region, ATPase-like IPR001404 Heat shock protein Hsp90	1.41035	8.14815	22.792	1.90317e-05	0.00307286
68	Cla010239	Cingulin-like (AHRD V1 **-- Q6Z7G3_ORYSJ)	1.53859	5.93317	22.0913	2.42918e-05	0.00370899
69	Cla002689	4-coumarate-coa ligase (AHRD V1 ***- B9GZT7_POPTR); contains Interpro domain(s) IPR000873 AMP-dependent synthetase and ligase	2.08589	5.12137	21.9992	2.50886e-05	0.00378947
70	Cla015640	TED3 (AHRD V1 *-*- Q41725_ZINEL)	2.94994	3.11791	21.7651	2.72399e-05	0.00407063
71	Cla021427	Unknown Protein (AHRD V1)	1.98703	5.35804	21.8362	3.11731e-05	0.00460935
72	Cla006039	Protein forked1 (AHRD V1 ***- Q8W4K5_ARATH); contains Interpro domain(s) IPR008546 Protein of unknown function DUF828, plant	6.87686	2.0539	21.1969	3.58608e-05	0.00519316
73	Cla004392	UDP-glycosyltransferase 74 F1 (AHRD V1 ***- F4IS54_ARATH); contains Interpro domain(s) IPR002213 UDP-glucuronosyl/UDP-glucosyltransferase	1.42388	9.75226	20.9932	3.58115e-05	0.00519316
74	Cla015271	Siroheme synthase (AHRD V1 ***- B3PL37_CELJU); contains Interpro domain(s) IPR006366 Uroporphyrin-III C-methyltransferase, C-terminal	2.83402	3.22021	20.9252	3.66915e-05	0.00525923
75	Cla022463	Cytokinin oxidase/dehydrogenase (AHRD V1 ***- C3VPM7_SOLTU); contains Interpro domain(s) IPR015345 Cytokinin dehydrogenase 1, FAD and cytokinin binding	3.36713	2.49511	20.6452	4.05589e-05	0.0056288
76	Cla016282	Glucan endo-1 3-beta-glucosidase A6 (AHRD V1 ***- B6TIF7_MAIZE); contains Interpro domain(s) IPR000490 Glycoside hydrolase, family 17	3.3507	3.15892	21.3155	4.08726e-05	0.0056288
77	Cla007741	Photosystem II protein Psb27 (AHRD V1 *-*- D7DYJ6_NOSA0)	1.43	8.08526	20.6349	4.07086e-05	0.0056288
78	Cla016224	BHLH transcription factor (AHRD V1 ***- Q8H7N8_ORYSJ); contains Interpro domain(s) IPR001092 Basic helix-loop-helix dimerisation region bHLH	2.17918	3.57622	20.3226	4.55502e-05	0.00621208
79	Cla007025	Agglutinin (AHRD V1 ***- Q71QF2_AMACA); contains Interpro domain(s) IPR008998 Agglutinin	6.66396	1.10185	20.2876	4.94395e-05	0.00643034
80	Cla016027	UDP glycosyltransferase (AHRD V1 ***- C1JIE1_9SOLA); contains Interpro domain(s) IPR002213 UDP-glucuronosyl/UDP-glucosyltransferase	3.7236	2.39673	20.1083	4.92189e-05	0.00643034
81	Cla002086	Short-chain dehydrogenase/reductase SDR (AHRD V1 **-- D6BC61_9ACTO); contains Interpro domain(s) IPR002198 Short-chain dehydrogenase/reductase SDR	2.23036	3.92511	20.1567	4.83637e-05	0.00643034
82	Cla005669	Hypothetical YFW family protein 5 (AHRD V1 *--- Q5AP84_CANAL); contains Interpro domain(s) IPR009836 Protein of unknown function DUF1399	1.45064	6.5579	20.1415	4.86306e-05	0.00643034
83	Cla001254	Receptor kinase (AHRD V1 **** D9IAP8_GOSHI); contains Interpro domain(s) IPR002290 Serine/threonine protein kinase	3.0757	4.43357	19.7667	5.57196e-05	0.00711539
84	Cla021980	Ankyrin repeat-containing protein (AHRD V1 **-- Q9LU58_ARATH); contains Interpro domain(s) IPR011011 Zinc finger, FYVE/PHD-type	2.33268	5.54795	19.5861	5.95148e-05	0.00733337
85	Cla017841	Interactor of constitutive active ROPs 3 (AHRD V1 ***- ICR3_ARATH)	1.87622	4.12315	19.5983	5.92505e-05	0.00733337
86	Cla005801	Vacuolar iron transporter (AHRD V1 **-- C4B8E4_TULGE); contains Interpro domain(s) IPR008217 Protein of unknown function DUF125, transmembrane	2.45651	3.89239	19.4239	6.31534e-05	0.00758219
87	Cla006459	Pyruvate kinase (AHRD V1 **** E5GBH7_CUCME); contains Interpro domain(s) IPR001697 Pyruvate kinase	1.45291	5.39935	19.4338	6.29248e-05	0.00758219
88	Cla010665	1-aminocyclopropane-1-carboxylate oxidase 5 (AHRD V1 **-- ACCO5_ARATH); contains Interpro domain(s) IPR005123 Oxoglutarate and iron-dependent oxygenase	1.55165	6.22829	19.3241	6.55085e-05	0.00779829
89	Cla005950	50S ribosomal protein L14 (AHRD V1 ***- RL14_DEHE1); contains Interpro domain(s) IPR000218 Ribosomal protein L14b/L23e	2.28515	4.95873	19.6169	7.05327e-05	0.00813717
90	Cla015522	Chaperone protein dnaJ (AHRD V1 ***- B4FBY1_MAIZE); contains Interpro domain(s) IPR001623 Heat shock protein DnaJ, N-terminal	1.91676	5.34685	19.4421	7.0574e-05	0.00813717
91	Cla014403	Unknown Protein (AHRD V1)	1.43247	6.55032	19.166	6.94299e-05	0.00813717
92	Cla012528	Cytochrome P450 (AHRD V1 ***- Q0PNH1_CAPCH); contains Interpro domain(s) IPR001128 Cytochrome P450	6.28952	4.39042	19.1651	7.40177e-05	0.00845306
93	Cla016279	Endoglucanase 1 (AHRD V1 ***- B6U0J0_MAIZE); contains Interpro domain(s) IPR001701 Glycoside hydrolase, family 9	4.60435	1.97583	18.8017	7.94276e-05	0.00899774
94	Cla017432	Cytochrome P450 (AHRD V1 ***- A9ZT63_COPJA); contains Interpro domain(s) IPR001128 Cytochrome P450	1.47983	5.0308	18.7704	8.03537e-05	0.00902983
95	Cla006234	Subtilisin-like protease (AHRD V1 ***- B6UDX1_MAIZE); contains Interpro domain(s) IPR015500 Peptidase S8, subtilisin-related	1.51113	4.56842	18.5258	8.79969e-05	0.00958211
96	Cla004164	Interferon-induced GTP-binding protein Mx (Fragment) (AHRD V1 *--* MX_PERFL); contains Interpro domain(s) IPR015577 Interferon-induced Mx protein	1.92482	4.54136	18.3756	9.3064e-05	0.0100559
97	Cla016574	Glucose-1-phosphate adenylyltransferase (AHRD V1 **** O22658_CITLA); contains Interpro domain(s) IPR011831 Glucose-1-phosphate adenylyltransferase IPR005836 ADP-glucose pyrophosphorylase, conserved site	1.78554	4.43833	18.1018	0.000103107	0.0108898
98	Cla014040	Alpha-6-galactosyltransferase (AHRD V1 **-- Q5TIN1_NICBE); contains Interpro domain(s) IPR008630 Galactosyl transferase	2.34363	2.75672	17.9001	0.000111225	0.0115732
99	Cla012517	Deoxycytidine kinase (AHRD V1 *-*- B5X8U8_SALSA); contains Interpro domain(s) IPR002624 Deoxynucleoside kinase	1.64206	4.3399	17.7979	0.000115591	0.0118519
100	Cla001659	Proline-rich protein (AHRD V1 *-*- Q9M6T7_NICGL); contains Interpro domain(s) IPR010616 Protein of unknown function DUF1210	2.91894	2.49562	17.7266	0.000118748	0.0120873
101	Cla021375	Protein pigment defective 320 (AHRD V1 **-- F4JD78_ARATH)	4.64388	1.53339	17.5407	0.000127397	0.0124414
102	Cla009932	Aspartyl protease family protein (AHRD V1 **-- F4K5B9_ARATH); contains Interpro domain(s) IPR001461 Peptidase A1	4.64228	1.62512	17.5464	0.000127127	0.0124414
103	Cla021325	Pectinesterase (AHRD V1 **** F6I390_VITVI); contains Interpro domain(s) IPR000070 Pectinesterase, catalytic	2.29215	3.56121	17.5735	0.000125827	0.0124414
104	Cla011813	Ras-related protein Rab-25 (AHRD V1 ***- RAB25_MOUSE); contains Interpro domain(s) IPR003579 Ras small GTPase, Rab type	2.64982	2.98788	17.4886	0.000129941	0.012502
105	Cla016321	Geranylgeranyl pyrophosphate synthase 4 (AHRD V1 ***- F1C935_SOLPN); contains Interpro domain(s) IPR008949 Terpenoid synthase	2.37869	4.96508	17.5554	0.000137339	0.0130352
106	Cla009863	Patatin-like protein 6 (AHRD V1 ***- Q9SV43_ARATH); contains Interpro domain(s) IPR002641 Patatin	2.09151	3.55151	17.2754	0.000140909	0.0132842
107	Cla017740	Receptor-like protein kinase 1-like (AHRD V1 *-** Q5ZBN0_ORYSJ); contains Interpro domain(s) IPR002290 Serine/threonine protein kinase	1.86578	3.44837	17.237	0.000142988	0.0133904
108	Cla006682	Flavanone 3-hydroxylase (AHRD V1 ***- E3W5V8_LITCN); contains Interpro domain(s) IPR005123 Oxoglutarate and iron-dependent oxygenase	1.55497	5.59009	17.1411	0.000148314	0.0136168
109	Cla022817	40S ribosomal protein S8 (AHRD V1 ***- B9N1Y6_POPTR); contains Interpro domain(s) IPR001047 Ribosomal protein S8e	1.39652	5.70042	17.1566	0.000147439	0.0136168
110	Cla014197	Vicilin (Fragment) (AHRD V1 *--- B4X640_PISVE); contains Interpro domain(s) IPR006045 Cupin 1	3.22336	3.14247	17.0682	0.000152507	0.0139108
111	Cla008631	F-box family protein (AHRD V1 ***- B9MYU0_POPTR); contains Interpro domain(s) IPR001810 Cyclin-like F-box	1.537	6.4326	17.0189	0.000155409	0.0140841
112	Cla022385	Laccase-2 (AHRD V1 **-- LAC2_ORYSJ); contains Interpro domain(s) IPR001117 Multicopper oxidase, type 1	2.89709	2.72411	16.9616	0.000158857	0.0141581
113	Cla005206	Heat shock protein 90 (AHRD V1 ***- A8WEL7_9ROSI); contains Interpro domain(s) IPR003594 ATP-binding region, ATPase-like IPR001404 Heat shock protein Hsp90	1.26395	7.86118	16.8838	0.000163663	0.0143156
114	Cla016854	Ribosomal protein S3 component of cytosolic 80S ribosome and 40S small subunit (AHRD V1 **** A4RVP7_OSTLU); contains Interpro domain(s) IPR005703 Ribosomal protein S3, eukaryotic/archaeal	1.42272	5.28651	16.7465	0.000172525	0.0149597
115	Cla007550	Sieve element occlusion b (AHRD V1 ***- E2FKK4_MALDO)	6.53395	0.931362	17.1721	0.000174578	0.01496
116	Cla014064	Gram-positive signal peptide protein YSIRK family (AHRD V1 *-*- F7QUC1_9LACO)	1.74639	7.43091	17.4411	0.000174673	0.01496
117	Cla002470	Alternative oxidase (AHRD V1 ***- D4P4J8_CITLA); contains Interpro domain(s) IPR002680 Alternative oxidase	1.20406	7.44305	16.6988	0.000175725	0.01496
118	Cla001235	Cytochrome P450 (AHRD V1 ***- B9I8K8_POPTR); contains Interpro domain(s) IPR001128 Cytochrome P450	1.36146	4.6488	16.5817	0.000183839	0.0153713
119	Cla004496	Kinesin-like protein (AHRD V1 *-*- Q9LUG0_ARATH); contains Interpro domain(s) IPR010544 Kinesin-related	6.24829	0.844143	17.0024	0.000198691	0.016133
120	Cla019336	Bifunctional purine biosynthesis protein purH (AHRD V1 **** D2BJ11_DEHSV); contains Interpro domain(s) IPR002695 AICARFT/IMPCHase bienzyme	1.41985	6.45869	16.3181	0.000203571	0.0163404
121	Cla012352	Ribosomal protein L3 (AHRD V1 ***- Q6SKP4_SOLLC); contains Interpro domain(s) IPR000597 Ribosomal protein L3	1.10091	7.31243	16.1616	0.000216327	0.0170716
122	Cla011391	Receptor-like protein kinase 1-like (AHRD V1 *-** Q5ZBN0_ORYSJ); contains Interpro domain(s) IPR002290 Serine/threonine protein kinase	4.10909	1.33076	15.9988	0.000230489	0.0178877
123	Cla011155	Subtilisin-like protease (AHRD V1 **-- B6SZ82_MAIZE); contains Interpro domain(s) IPR015500 Peptidase S8, subtilisin-related	2.83628	2.14488	16.0084	0.00022963	0.0178877
124	Cla018430	Zinc finger-homeodomain protein 3 (Fragment) (AHRD V1 **-- B0LK11_ESCCA); contains Interpro domain(s) IPR006455 Homeobox domain, ZF-HD class	4.27427	1.36421	15.82	0.00024717	0.0189164
125	Cla019370	Unknown Protein (AHRD V1)	3.41745	2.21667	15.9012	0.000251204	0.0190738
126	Cla012677	Unknown Protein (AHRD V1)	2.51015	4.39868	15.7634	0.000252708	0.0190849
127	Cla019960	Calreticulin (AHRD V1 ***- B5M6X8_TOBAC); contains Interpro domain(s) IPR009169 Calreticulin	1.1211	8.48925	15.474	0.000283158	0.0210451
128	Cla021059	BHLH transcription factor (AHRD V1 ***- Q8H7N8_ORYSJ); contains Interpro domain(s) IPR011598 Helix-loop-helix DNA-binding	1.2615	4.91519	15.3934	0.000292298	0.0216099
129	Cla013479	Zinc ion binding protein (AHRD V1 **** F4IDI7_ARATH); contains Interpro domain(s) IPR001841 Zinc finger, RING-type	1.49244	7.27462	15.3466	0.000299712	0.0218137
130	Cla007672	Mate efflux family protein (AHRD V1 **-- D7L0V6_ARALL); contains Interpro domain(s) IPR002528 Multi antimicrobial extrusion protein MatE	1.32507	6.64754	15.3425	0.000298237	0.0218137
131	Cla014868	PVR3-like protein (AHRD V1 **-- B6TVY8_MAIZE); contains Interpro domain(s) IPR003612 Plant lipid transfer protein/seed storage/trypsin-alpha amylase inhibitor	4.58358	1.55209	15.6854	0.000303481	0.0219742
132	Cla004726	IQ-domain 10 (Fragment) (AHRD V1 *--- D7L3Y4_ARALL); contains Interpro domain(s) IPR000048 IQ calmodulin-binding region	1.72301	3.6215	15.0827	0.000330565	0.0235708
133	Cla004422	GAI-like protein 1 (Fragment) (AHRD V1 *--- E5F788_9ROSI); contains Interpro domain(s) IPR005202 GRAS transcription factor	6.37629	1.13605	15.1449	0.000337179	0.023921
134	Cla002823	Nuclear RNA binding protein-like (AHRD V1 ***- Q38M48_SOLTU); contains Interpro domain(s) IPR006861 Hyaluronan/mRNA binding protein	1.27771	7.73061	14.9657	0.000346303	0.0244448
135	Cla010743	Defective in induced resistance 3 protein (AHRD V1 **-- F5BR64_TOBAC); contains Interpro domain(s) IPR003612 Plant lipid transfer protein/seed storage/trypsin-alpha amylase inhibitor	3.29752	2.00648	14.9273	0.000351645	0.0246978
136	Cla023004	Membrane protein-like (AHRD V1 **-* Q6EQH5_ORYSJ); contains Interpro domain(s) IPR002781 Protein of unknown function DUF81	3.92071	2.89698	14.7792	0.000373312	0.0258008
137	Cla014070	Receptor-like protein kinase 3 (AHRD V1 **** Q9LKZ4_SOYBN); contains Interpro domain(s) IPR002290 Serine/threonine protein kinase	2.04484	3.40891	14.7196	0.000382044	0.0258008
138	Cla003180	Disease resistance-responsive (Dirigent-like protein) family protein (AHRD V1 *-*- F4JDF3_ARATH); contains Interpro domain(s) IPR004265 Plant disease resistance response protein	1.78254	3.89342	14.7652	0.00037515	0.0258008
139	Cla020645	Kinesin-like protein (AHRD V1 ***- Q9FIJ9_ARATH); contains Interpro domain(s) IPR001752 Kinesin, motor region	1.35495	5.09472	14.7236	0.000381441	0.0258008
140	Cla018614	Glutathione S-transferase (AHRD V1 ***- Q9FUT0_ARATH); contains Interpro domain(s) IPR004046 Glutathione S-transferase, C-terminal	2.33651	4.82081	14.6897	0.000386649	0.0259374
141	Cla005088	Heavy-metal-associated domain-containing protein (AHRD V1 *-** Q9SJL2_ARATH); contains Interpro domain(s) IPR006121 Heavy metal transport/detoxification protein	3.86254	1.6479	14.669	0.000389864	0.0259546
142	Cla023146	Cytochrome P450 (AHRD V1 ***- B9NFM5_POPTR); contains Interpro domain(s) IPR001128 Cytochrome P450	2.16024	4.68165	14.5992	0.000400925	0.0264404
143	Cla018727	Reticulon-like protein B21 (AHRD V1 ***- RTNLS_ARATH); contains Interpro domain(s) IPR003388 Reticulon	1.89926	3.25684	14.54	0.000410568	0.0269497
144	Cla008235	Expansin (AHRD V1 ***- Q84UK4_PRUPE); contains Interpro domain(s) IPR007117 Pollen allergen/expansin, C-terminal	1.51488	3.55399	14.5233	0.000413324	0.0270044
145	Cla017643	Heat shock protein 101 (AHRD V1 *--- Q3L1D0_VITVI); contains Interpro domain(s) IPR004176 Clp, N-terminal	2.82697	2.76219	14.3582	0.000441715	0.0283912
146	Cla010611	Methylenetetrahydrofolate reductase (AHRD V1 ***- B9HG95_POPTR); contains Interpro domain(s) IPR004621 Eukaryotic-type methylenetetrahydrofolate reductase	1.51333	4.82669	14.353	0.000442634	0.0283912
147	Cla013019	Ferredoxin I (AHRD V1 ***- Q93XJ9_SOLTU); contains Interpro domain(s) IPR010241 Ferredoxin [2Fe-2S], plant	2.18498	3.15264	14.2494	0.000461522	0.0292027
148	Cla017994	Calcium-dependent protein kinase (AHRD V1 **** E5GBE9_CUCME); contains Interpro domain(s) IPR002290 Serine/threonine protein kinase	1.84603	3.41296	14.2641	0.000458792	0.0292027
149	Cla006563	Unknown Protein (AHRD V1)	6.15799	1.36982	14.3148	0.000468231	0.029368
150	Cla002268	Unknown Protein (AHRD V1)	2.84317	2.56064	14.2107	0.000468809	0.029368
151	Cla007549	Sieve element occlusion b (AHRD V1 ***- E2FKK4_MALDO)	2.62992	2.37018	14.1341	0.000483557	0.029923
152	Cla008053	Phosphoribosyltransferase (Fragment) (AHRD V1 *--- Q8LSY7_SEQSE); contains Interpro domain(s) IPR013583 Phosphoribosyltransferase C-terminal, plant	1.74369	3.20837	14.0525	0.000499819	0.0306592
153	Cla006287	Histone H3 expressed (AHRD V1 ***- D8L9K7_WHEAT); contains Interpro domain(s) IPR000164 Histone H3	2.84573	2.20278	14.0275	0.000504911	0.0308369
154	Cla017864	Unknown Protein (AHRD V1)	4.10959	1.54593	14.0109	0.000508324	0.0308687
155	Cla006976	50S ribosomal protein L3 (AHRD V1 ***- D7LJX0_ARALL); contains Interpro domain(s) IPR019927 Ribosomal protein L3, bacterial/organelle-type	1.16695	6.95214	13.993	0.000512024	0.0308687
156	Cla021626	Transposon protein (AHRD V1 ***- B6U410_MAIZE)	1.35649	4.33428	13.9812	0.000514482	0.0308843
157	Cla021505	Transducin/WD40 domain-containing protein-like protein (AHRD V1 ***- F4JUQ1_ARATH)	3.50942	2.1946	13.9541	0.000520187	0.0310939
158	Cla000626	FtsH extracellular protease family (AHRD V1 ***- F4J3N2_ARATH)	1.33085	4.65453	13.9148	0.000528554	0.0313274
159	Cla017744	60S ribosomal protein L24 (AHRD V1 ***- B3TM46_ELAGV); contains Interpro domain(s) IPR000988 Ribosomal protein L24e	1.08151	7.10213	13.9017	0.000531371	0.031362
160	Cla004661	cDNA clone 001-101-B09 full insert sequence (AHRD V1 ***- B7E7C1_ORYSJ)	2.02234	3.87929	14.1085	0.00053597	0.0315011
161	Cla013944	Universal stress protein family protein (AHRD V1 **** D7KNT6_ARALL); contains Interpro domain(s) IPR006016 UspA	3.35878	1.85937	13.8867	0.000546216	0.0319695
162	Cla016421	Expansin 2 (AHRD V1 ***- Q9LLB2_ZINEL); contains Interpro domain(s) IPR007117 Pollen allergen/expansin, C-terminal	1.46362	4.10724	13.8	0.000553849	0.0321484
163	Cla004268	Plastid transcriptionally active7 (AHRD V1 ***- Q8VZV9_ARATH)	1.79248	3.0404	13.7837	0.000557537	0.0322293
164	Cla019982	Susceptibility homeodomain transcription factor (Fragment) (AHRD V1 *-*- Q8SAA7_ORYSA); contains Interpro domain(s) IPR007493 Protein of unknown function DUF538	1.83703	3.78902	13.7231	0.000571492	0.0329006
165	Cla016650	DNA replication licensing factor mcm5 (AHRD V1 *--* F2TLH8_AJEDA); contains Interpro domain(s) IPR001208 DNA-dependent ATPase MCM	4.33075	1.80871	13.6901	0.000579252	0.0330707
166	Cla006947	Receptor-like kinase (AHRD V1 *-** A7VM22_MARPO); contains Interpro domain(s) IPR002290 Serine/threonine protein kinase	1.61239	4.15809	13.6821	0.000581153	0.0330707
167	Cla020812	Regulator of chromosome condensation (RCC1) family protein (AHRD V1 **-- F4HQZ1_ARATH); contains Interpro domain(s) IPR009091 Regulator of chromosome condensation/beta-lactamase-inhibitor protein II	1.30263	4.92217	13.6806	0.00058151	0.0330707
168	Cla006168	60S ribosomal protein L36 (AHRD V1 ***- E5GCU5_CUCME); contains Interpro domain(s) IPR000509 Ribosomal protein L36e	1.22278	5.33392	13.669	0.000584282	0.0330944
169	Cla018068	Unknown Protein (AHRD V1)	2.94028	2.78505	13.6252	0.000604575	0.0338345
170	Cla022092	Os12g0233100 protein (Fragment) (AHRD V1 *-*- C7JA82_ORYSJ); contains Interpro domain(s) IPR001202 WW/Rsp5/WWP	1.69171	3.67299	13.5178	0.000621577	0.034511
171	Cla018938	Guanine nucleotide-binding protein beta subunit-like protein (AHRD V1 **-* B4FKM1_MAIZE); contains Interpro domain(s) IPR017986 WD40 repeat, region	1.1209	6.31163	13.5016	0.000625711	0.0346038
172	Cla008079	Unknown Protein (AHRD V1)	1.88686	3.82637	13.5123	0.000636233	0.0350477
173	Cla001335	Zinc finger protein CONSTANS-LIKE 13 (AHRD V1 *-*- F4IM60_ARATH); contains Interpro domain(s) IPR000315 Zinc finger, B-box	1.68692	3.00787	13.4161	0.000648068	0.0355602
174	Cla016529	TPX2 (Targeting protein for Xklp2) family protein (AHRD V1 ***- F4K9T9_ARATH); contains Interpro domain(s) IPR009675 Targeting for Xklp2	6.30858	1.07154	13.6903	0.0006555	0.0357817
175	Cla006321	Zinc finger CCCH domain-containing protein 22 (AHRD V1 **-* C3H22_ORYSJ); contains Interpro domain(s) IPR000504 RNA recognition motif, RNP-1	2.18385	3.00963	13.3626	0.000662492	0.0357817
176	Cla018838	U4/U6.U5 small nuclear ribonucleoprotein protein (AHRD V1 *-*- F4WTE1_ACREC); contains Interpro domain(s) IPR013957 Protein of unknown function DUF1777	1.29412	4.4348	13.354	0.000664841	0.0357817
177	Cla009768	Os01g0611000 protein (Fragment) (AHRD V1 ***- Q0JLB5_ORYSJ); contains Interpro domain(s) IPR006946 Protein of unknown function DUF642	4.36238	1.76829	13.3024	0.000679124	0.0359987
178	Cla022365	Early nodulin-55-1 (Fragment) (AHRD V1 *--- NO551_SOYBN); contains Interpro domain(s) IPR003245 Plastocyanin-like	4.01416	0.798253	13.3964	0.000677832	0.0359987
179	Cla017037	ATP binding / ATPase/ nucleoside-triphosphatase/ nucleotide binding protein (AHRD V1 **-* Q9LJJ5_ARATH); contains Interpro domain(s) IPR003959 ATPase, AAA-type, core	1.56045	7.96342	13.3129	0.000676183	0.0359987
180	Cla006657	UDP-glycosyltransferase 74 F1 (AHRD V1 ***- F4IS54_ARATH); contains Interpro domain(s) IPR002213 UDP-glucuronosyl/UDP-glucosyltransferase	2.32327	4.2564	13.2899	0.000682613	0.0360476
181	Cla017774	UDP glycosyltransferase (AHRD V1 ***- C1JIE1_9SOLA); contains Interpro domain(s) IPR002213 UDP-glucuronosyl/UDP-glucosyltransferase	1.92961	3.20218	13.2544	0.000692686	0.0361168
182	Cla021803	Calmodulin (AHRD V1 ***- D3PJ43_9MAXI); contains Interpro domain(s) IPR011992 EF-Hand type	1.45396	5.57021	13.2579	0.000691688	0.0361168
183	Cla007788	Unknown Protein (AHRD V1)	1.35905	4.83846	13.2055	0.00070678	0.0361168
184	Cla005204	Heat shock protein 90 (AHRD V1 ***- A8WEL7_9ROSI); contains Interpro domain(s) IPR003594 ATP-binding region, ATPase-like IPR001404 Heat shock protein Hsp90	1.15796	7.83105	13.2403	0.000696727	0.0361168
185	Cla004683	heat shock protein (AHRD V1 ***- B2D2G5_CAPSN); contains Interpro domain(s) IPR013126 Heat shock protein 70	1.12755	7.92147	13.2046	0.000707064	0.0361168
186	Cla011138	chaperonin (AHRD V1 *-*- F8E6Q1_FLESI); contains Interpro domain(s) IPR017416 Chaperonin 21, chloroplast	1.11888	6.22077	13.183	0.000713389	0.0363079
187	Cla007556	Sieve element occlusion s (AHRD V1 ***- E2FKI9_SOYBN)	6.17121	1.37843	13.2369	0.000723352	0.036682
188	Cla017307	60S ribosomal protein L44 (AHRD V1 ***- B9RH89_RICCO); contains Interpro domain(s) IPR000552 Ribosomal protein L44e	1.47026	4.96092	13.1243	0.000730893	0.0367988
189	Cla010691	Superoxide dismutase (AHRD V1 ***- B9RA25_RICCO); contains Interpro domain(s) IPR001189 Manganese/iron superoxide dismutase	1.3504	4.91284	13.1103	0.000735136	0.0368802
190	Cla011078	Non-specific lipid-transfer protein-like protein (AHRD V1 *-** C0KHK0_9CARY); contains Interpro domain(s) IPR013770 Plant lipid transfer protein and hydrophobic protein, helical	6.75075	1.77314	13.4275	0.000780003	0.0379125
191	Cla012093	Plectin-related protein (AHRD V1 **-- O48791_ARATH)	6.32767	1.92908	13.0634	0.000776532	0.0379125
192	Cla021365	Adenylate kinase (AHRD V1 ***- Q9XHP7_CERRI); contains Interpro domain(s) IPR006266 UMP-CMP kinase	1.71915	3.99667	12.9922	0.000771995	0.0379125
193	Cla022390	Glutathione S-transferase (AHRD V1 ***- C7F8A3_ARAHY); contains Interpro domain(s) IPR004046 Glutathione S-transferase, C-terminal	1.33627	4.62101	13.0082	0.00076689	0.0379125
194	Cla020729	Cytochrome P450 (AHRD V1 ***- B9NBP7_POPTR); contains Interpro domain(s) IPR001128 Cytochrome P450	3.28492	2.77461	12.9385	0.000789397	0.0382368
195	Cla005106	Carbonic anhydrase family protein (AHRD V1 ***- D7KHY6_ARALL); contains Interpro domain(s) IPR018340 Carbonic anhydrase, CAH1-like IPR001148 Carbonic anhydrase, alpha-class, catalytic domain	6.09893	1.72986	13.0122	0.00079302	0.0382802
196	Cla017210	UDP-glycosyltransferase-like protein (AHRD V1 ***- F4IQK7_ARATH); contains Interpro domain(s) IPR002213 UDP-glucuronosyl/UDP-glucosyltransferase	2.65641	3.10602	12.8667	0.000813292	0.0391244
197	Cla014301	Ascorbate peroxidase (AHRD V1 ***- Q9XGS8_ZANAE); contains Interpro domain(s) IPR010255 Haem peroxidase	4.17513	1.47783	12.8968	0.00083151	0.0397286
198	Cla000465	50S ribosomal protein L24 (AHRD V1 ***- F4K1S8_ARATH); contains Interpro domain(s) IPR003256 Ribosomal protein L24	1.23121	6.27837	12.8174	0.000830149	0.0397286
199	Cla018547	Alpha-1 4-glucan-protein synthase (AHRD V1 **-- B9RLK7_RICCO); contains Interpro domain(s) IPR004901 Alpha-1,4-glucan-protein synthase, UDP-forming	2.29393	3.97139	12.7572	0.000851195	0.0405313
200	Cla014719	Histone H2A (AHRD V1 ***- Q711T3_PINPS); contains Interpro domain(s) IPR002119 Histone H2A	2.81101	2.08088	12.8144	0.0008602	0.0406843
201	Cla015579	Chaperonin-protein (AHRD V1 ***- E5GCB2_CUCME); contains Interpro domain(s) IPR001844 Chaperonin Cpn60	3.49198	2.37802	12.6799	0.000879108	0.0413004
202	Cla005943	Subtilisin-like protease (AHRD V1 **-- B6U0R8_MAIZE); contains Interpro domain(s) IPR015500 Peptidase S8, subtilisin-related	5.91333	0.986328	12.9119	0.000893661	0.0418442
203	Cla006355	Peroxidase 43 (AHRD V1 ***- F4JU42_ARATH); contains Interpro domain(s) IPR002016 Haem peroxidase, plant/fungal/bacterial	4.0588	1.90494	12.528	0.000936734	0.0430656
204	Cla017525	Mitochondrial import inner membrane translocase subunit Tim17/22 (AHRD V1 ***- A2Q4T7_MEDTR); contains Interpro domain(s) IPR003397 Mitochondrial inner membrane translocase complex, subunit Tim17/22	2.27499	3.35773	12.7083	0.000938142	0.0430656
205	Cla009821	Os07g0148800 protein (Fragment) (AHRD V1 *--- Q0D8L5_ORYSJ)	1.95303	3.40137	12.5301	0.000935914	0.0430656
206	Cla013420	Cytochrome P450 cinnamate 4-hydroxylase (AHRD V1 **-- A9PBZ7_POPTR); contains Interpro domain(s) IPR001128 Cytochrome P450	1.10008	6.60103	12.5407	0.000931779	0.0430656
207	Cla013190	C2 domain-containing protein (AHRD V1 **-- D7L7Y3_ARALL); contains Interpro domain(s) IPR018029 C2 membrane targeting protein	3.23739	4.25947	12.4915	0.000955898	0.0437378
208	Cla007827	Ribosomal protein L10 (AHRD V1 ***- Q5CFN6_CRYHO); contains Interpro domain(s) IPR001197 Ribosomal protein L10e	1.75101	3.98567	12.4016	0.000987759	0.0444713
209	Cla016039	Cyclin (AHRD V1 ***- Q1XGF1_TOBAC); contains Interpro domain(s) IPR015451 Cyclin D	3.00994	2.38277	12.305	0.00102867	0.0455828
210	Cla005961	Thioredoxin family protein (AHRD V1 **-- B6TC88_MAIZE); contains Interpro domain(s) IPR012336 Thioredoxin-like fold	1.67296	4.43439	12.3081	0.00102733	0.0455828
211	Cla010927	Arabinogalactan peptide 22 (AHRD V1 *-*- AGP22_ARATH); contains Interpro domain(s) IPR009424 Protein of unknown function DUF1070	5.74105	1.07501	12.2765	0.00111303	0.0486622
212	Cla000737	Receptor-like kinase (AHRD V1 **** A7VM43_MARPO); contains Interpro domain(s) IPR002290 Serine/threonine protein kinase	2.95607	1.64245	12.1223	0.00111107	0.0486622
213	Cla018371	Fructose-bisphosphate aldolase (AHRD V1 ***- B9SRH4_RICCO); contains Interpro domain(s) IPR000741 Fructose-bisphosphate aldolase, class-I	2.19224	3.27603	12.1714	0.00111637	0.0486622
214	Cla003187	Peroxidase (AHRD V1 ***- Q40559_CUCSA); contains Interpro domain(s) IPR002016 Haem peroxidase, plant/fungal/bacterial	1.29867	6.89909	12.1056	0.00111895	0.0486622
215	Cla010775	Lipid transfer protein (AHRD V1 **** Q42158_ARATH); contains Interpro domain(s) IPR013770 Plant lipid transfer protein and hydrophobic protein, helical	1.93561	4.77296	12.2278	0.00113138	0.0487498
216	Cla002953	60S ribosomal protein L13A (AHRD V1 **** D7MML2_ARALL); contains Interpro domain(s) IPR005755 Ribosomal protein L13, eukaryotic/archaeal	1.25666	6.45653	12.0843	0.00112908	0.0487498
217	Cla017985	Mitochondrial Carrier (MC) Family (AHRD V1 ***- D0N1B8_PHYIT); contains Interpro domain(s) IPR001993 Mitochondrial substrate carrier	2.28395	3.01459	12.056	0.00114264	0.0489349
218	Cla013191	Unknown Protein (AHRD V1)	3.90922	1.67848	12.0026	0.00116877	0.0492281
219	Cla010549	Serine hydroxymethyltransferase (AHRD V1 **** D2D306_GOSHI); contains Interpro domain(s) IPR001085 Serine hydroxymethyltransferase	1.23942	4.77053	12.0174	0.00116151	0.0492281
220	Cla010547	Adenosylhomocysteinase (AHRD V1 ***- E5LG77_CUCSA); contains Interpro domain(s) IPR000043 S-adenosyl-L-homocysteine hydrolase	1.07964	6.85217	12.0209	0.00115978	0.0492281

## Sheet: dn_USVL677-PMS24h
Sl. No.	Geneid	BIOLOGICAL.FUNCTIONS	logFC	logCPM	F	PValue	FDR
1	Cla018352	Threonine dehydratase biosynthetic (AHRD V1 **** D9SD66_GALCS); contains Interpro domain(s) IPR005787 Threonine dehydratase I	-4.31431	6.26398	124.545	1.27499e-14	1.79098e-10
2	Cla021809	Neutral invertase (AHRD V1 ***- A7LH71_VITVI); contains Interpro domain(s) IPR006937 Plant neutral invertase	-3.422	4.45835	71.5538	6.8169e-11	4.78785e-07
3	Cla013371	Asparagine synthetase (AHRD V1 **** F6KDH5_MORAL); contains Interpro domain(s) IPR006426 Asparagine synthase, glutamine-hydrolyzing	-4.45311	2.69899	63.5315	4.7906e-10	1.34587e-06
4	Cla009261	Beta xylosidase (AHRD V1 ***- Q6RXY3_FRAAN); contains Interpro domain(s) IPR001764 Glycoside hydrolase, family 3, N-terminal	-2.21551	7.07438	55.4986	2.05734e-09	4.81657e-06
5	Cla005038	Beta-galactosidase (AHRD V1 ***- B9SWC7_RICCO); contains Interpro domain(s) IPR001944 Glycoside hydrolase, family 35	-2.54153	5.24308	52.669	3.97175e-09	6.97389e-06
6	Cla007573	1-aminocyclopropane-1-carboxylate oxidase-2 (AHRD V1 **-- F4IDQ0_ARATH); contains Interpro domain(s) IPR005123 Oxoglutarate and iron-dependent oxygenase	-3.18584	5.57934	50.7938	6.20893e-09	9.69076e-06
7	Cla007029	Pore-forming toxin-like protein Hfr-2 (AHRD V1 **-- Q4JEV5_WHEAT); contains Interpro domain(s) IPR008998 Agglutinin	-2.47399	5.80404	45.4619	2.32727e-08	2.72426e-05
8	Cla002254	Multiprotein bridging factor 1 (AHRD V1 ***- Q9LL86_SOLTU); contains Interpro domain(s) IPR013729 Multiprotein bridging factor 1, N-terminal	-2.95644	3.90618	42.1798	5.46636e-08	5.11907e-05
9	Cla016180	Acetylornithine deacetylase or succinyl-diaminopimelate desuccinylase (AHRD V1 **-- D5EG62_AMICL); contains Interpro domain(s) IPR002933 Peptidase M20	-3.45549	3.10016	34.7662	4.28257e-07	0.000222805
10	Cla011295	Opaque 2 (Fragment) (AHRD V1 *--- Q84YA9_ZEALU); contains Interpro domain(s) IPR011616 bZIP transcription factor, bZIP-1	-2.40086	4.14986	33.7344	5.79408e-07	0.000262547
11	Cla014570	Dehydrin (Fragment) (AHRD V1 *-*- A1IUC3_HELAN); contains Interpro domain(s) IPR000167 Dehydrin	-2.56306	2.97477	28.7556	2.64885e-06	0.000826852
12	Cla015799	Tyrosine-protein kinase transforming protein Src (AHRD V1 **** SRC_RSVSE); contains Interpro domain(s) IPR015783 ATMRK serine/threonine protein kinase-like	-2.38897	3.50146	27.3153	4.19644e-06	0.00111222
13	Cla005813	Xyloglucan endotransglucosylase/hydrolase 13 (AHRD V1 ***- C0IRH2_ACTDE); contains Interpro domain(s) IPR016455 Xyloglucan endotransglucosylase/hydrolase	-2.17319	4.52034	26.0077	6.42704e-06	0.00150468
14	Cla009607	Aluminum-induced protein (Fragment) (AHRD V1 *--- C6FBW9_PSEMZ)	-2.46483	4.11497	25.905	7.77429e-06	0.00173342
15	Cla022601	MYB transcription factor (AHRD V1 **-* A3F8D7_CAPAN); contains Interpro domain(s) IPR015495 Myb transcription factor	-2.25377	3.70407	24.7727	9.68927e-06	0.00197254
16	Cla007427	Nucleoredoxin (Fragment) (AHRD V1 **-- B4ZFY3_AMPCA); contains Interpro domain(s) IPR012335 Thioredoxin fold	-2.09729	4.1404	24.4144	1.09308e-05	0.00213257
17	Cla007489	Anthranilate synthase protein II (AHRD V1 *-*- B5EBU5_GEOBB); contains Interpro domain(s) IPR000991 Glutamine amidotransferase class-I, C-terminal	-2.35486	3.477	24.2525	1.15451e-05	0.00217574
18	Cla015743	Amino acid transporter family protein (AHRD V1 ***- D7LI10_ARALL); contains Interpro domain(s) IPR013057 Amino acid transporter, transmembrane	-2.23965	4.256	24.2611	1.15117e-05	0.00217574
19	Cla010955	Galactinol synthase 3 (AHRD V1 ***- C5H0C4_POPTR); contains Interpro domain(s) IPR002495 Glycosyl transferase, family 8	-2.38117	3.79329	24.1143	1.20984e-05	0.00223613
20	Cla014489	Inositol-3-phosphate synthase (AHRD V1 ***- C4PW05_ARATH); contains Interpro domain(s) IPR002587 Myo-inositol-1-phosphate synthase	-1.48073	7.75555	23.4872	1.49805e-05	0.00269784
21	Cla006334	Serine glyoxylate aminotransferase 2 (AHRD V1 ***- B7U527_SOYBN); contains Interpro domain(s) IPR000192 Aminotransferase, class V/Cysteine desulfurase	-1.7509	7.75465	22.5513	2.17926e-05	0.00347864
22	Cla022820	NADPH--cytochrome P450 reductase (AHRD V1 ***- C0LLU5_GOSHI); contains Interpro domain(s) IPR015702 NADPH Cytochrome P450 Reductase	-1.49147	7.85561	22.3373	2.22899e-05	0.00351805
23	Cla015927	BTB/POZ domain-containing protein At3g05675 (AHRD V1 *-*- Y3567_ARATH)	-1.91676	3.94186	22.2652	2.28586e-05	0.00356772
24	Cla014481	Trehalose-6-phosphate phosphatase (AHRD V1 **** Q9FJQ1_ARATH); contains Interpro domain(s) IPR003337 Trehalose-phosphatase	-2.04598	4.2447	22.1085	2.41454e-05	0.00370899
25	Cla022082	WD-40 repeat family (AHRD V1 **-- C3SA93_BRADI); contains Interpro domain(s) IPR017986 WD40 repeat, region	-1.60565	5.91535	20.8701	3.74209e-05	0.00530961
26	Cla002151	Sulfate transporter (AHRD V1 ***- A7YF68_MAIZE); contains Interpro domain(s) IPR001902 Sulphate anion transporter	-1.97528	4.17736	20.1945	4.77068e-05	0.00643034
27	Cla012183	1-aminocyclopropane-1-carboxylate oxidase 2 (AHRD V1 **-- ACCO2_ARATH); contains Interpro domain(s) IPR005123 Oxoglutarate and iron-dependent oxygenase	-2.12567	4.77659	20.3616	5.05407e-05	0.00651326
28	Cla017364	Universal stress protein family protein (AHRD V1 **** D7LT71_ARALL); contains Interpro domain(s) IPR006016 UspA	-1.37581	9.08444	19.6811	5.7486e-05	0.00727482
29	Cla009633	Auxin-repressed protein (AHRD V1 ***- D1MWZ6_CITLA); contains Interpro domain(s) IPR008406 Dormancyauxin associated	-2.08935	7.18756	21.1823	5.82038e-05	0.00729991
30	Cla005622	Myb family transcription factor (AHRD V1 ***- D7MPU2_ARALL); contains Interpro domain(s) IPR006447 Myb-like DNA-binding region, SHAQKYF class	-1.68256	5.53877	19.4435	6.27016e-05	0.00758219
31	Cla008212	Catalytic/ protein phosphatase type 2C/ protein serine/threonine phosphatase (AHRD V1 *-** B6TPM6_MAIZE); contains Interpro domain(s) IPR015655 Protein phosphatase 2C	-1.30217	6.43908	19.1178	7.06724e-05	0.00813717
32	Cla009709	Trehalose-6-phosphate synthase (AHRD V1 **** E5GC29_CUCME); contains Interpro domain(s) IPR001830 Glycosyl transferase, family 20	-1.19038	5.51701	18.7435	8.11577e-05	0.0090478
33	Cla020779	ST225 (AHRD V1 ***- B4YYB7_THEHA)	-2.32299	2.95238	18.6103	8.52721e-05	0.00943164
34	Cla017850	MYB transcription factor (Fragment) (AHRD V1 **-- A1DR87_CATRO); contains Interpro domain(s) IPR006447 Myb-like DNA-binding region, SHAQKYF class	-2.19217	3.78481	18.5869	8.60183e-05	0.00943983
35	Cla020055	Chaperone protein DnaJ (AHRD V1 *-*- E4NX19_BIFBP); contains Interpro domain(s) IPR015609 Molecular chaperone, heat shock protein, Hsp40, DnaJ	-2.19155	5.02321	18.2447	9.773e-05	0.0104795
36	Cla008520	Lipoxygenase (AHRD V1 ***- Q45HK7_POPDE); contains Interpro domain(s) IPR013819 Lipoxygenase, C-terminal IPR000907 Lipoxygenase	-1.20654	8.20268	18.1665	0.000100633	0.010709
37	Cla017592	ABC transporter G family member 27 (AHRD V1 ***- F4J6W2_ARATH); contains Interpro domain(s) IPR013525 ABC-2 type transporter	-1.31394	5.44969	18.0688	0.00010439	0.010943
38	Cla003391	Protein TIFY 6B (AHRD V1 ***- A8MR24_ARATH); contains Interpro domain(s) IPR010399 Tify	-1.75093	4.3602	17.8789	0.000112119	0.0115804
39	Cla005352	Proline synthetase co-transcribed bacterial homolog protein (AHRD V1 **-- C1BF86_ONCMY); contains Interpro domain(s) IPR011078 Predicted pyridoxal phosphate-dependent enzyme, YBL036C type	-1.89463	4.47814	17.598	0.000124662	0.0124414
40	Cla015055	ATPase AAA family protein (AHRD V1 *--- C4M5T5_ENTHI); contains Interpro domain(s) IPR003959 ATPase, AAA-type, core	-1.22021	6.17099	17.5428	0.000127298	0.0124414
41	Cla008772	Lon protease (AHRD V1 ***- Q84FG5_9BACL); contains Interpro domain(s) IPR004815 Peptidase S16, ATP-dependent protease La	-1.16982	7.33197	17.5378	0.00012754	0.0124414
42	Cla021896	Actin cross-linking protein (AHRD V1 **-- Q0WQH3_ARATH); contains Interpro domain(s) IPR007679 Protein of unknown function DUF569	-1.57157	5.61838	17.5098	0.000128903	0.0124876
43	Cla017286	50S ribosomal protein L1 (AHRD V1 **** A8YGI8_MICAE); contains Interpro domain(s) IPR005878 Ribosomal protein L1, bacterial-type	-1.18913	7.03454	17.4205	0.000133344	0.0127421
44	Cla016023	Ubiquitin-protein ligase MARCH6 (AHRD V1 *--- F4JV39_ARATH); contains Interpro domain(s) IPR018957 Zinc finger, C3HC4 RING-type	-1.47614	5.45137	17.1693	0.000146726	0.0136168
45	Cla020983	Vesicle-associated membrane protein 7C (AHRD V1 **** D7MAR2_ARALL); contains Interpro domain(s) IPR010908 Longin	-2.12661	3.89405	17.1751	0.000159249	0.0141581
46	Cla005061	Exostosin-like glycosyltransferase (AHRD V1 **-- A8I7L6_CHLRE); contains Interpro domain(s) IPR004263 Exostosin-like	-2.01356	3.30048	16.9765	0.000157948	0.0141581
47	Cla000056	Acyl-CoA N-acyltransferases-like protein (AHRD V1 ***- Q8GUT5_ARATH)	-2.66522	3.2379	16.8971	0.000162829	0.0143156
48	Cla011477	UDP-glucose 4-epimerase (AHRD V1 ***- B0M3E8_PEA); contains Interpro domain(s) IPR005886 UDP-glucose 4-epimerase	-2.51215	3.54716	16.8772	0.000164079	0.0143156
49	Cla009011	Sodium-dependent dicarboxylate transporter (AHRD V1 ***- O35055_RAT); contains Interpro domain(s) IPR001898 Sodium/sulphate symporter	-1.33548	7.08493	16.6595	0.000178407	0.0150969
50	Cla008185	Unknown Protein (AHRD V1)	-2.42704	5.13529	16.5858	0.000183546	0.0153713
51	Cla019333	N-carbamoyl-L-amino acid hydrolase (L-carbamoylase) (AHRD V1 **-* B3R7G7_CUPTR); contains Interpro domain(s) IPR010158 Amidase, hydantoinase/carbamoylase	-1.39552	6.64496	16.5128	0.000188795	0.0156923
52	Cla012227	Nucleoporin-related protein (AHRD V1 ***- F4K465_ARATH)	-1.45327	4.2655	16.4315	0.000194825	0.0160982
53	Cla011211	Beta-galactosidase (AHRD V1 ***- B9HDL7_POPTR); contains Interpro domain(s) IPR001944 Glycoside hydrolase, family 35	-2.29474	4.70954	17.6159	0.000197371	0.016119
54	Cla011746	Cyclic nucleotide gated channel 9 (AHRD V1 ***- F4JQC2_ARATH); contains Interpro domain(s) IPR000595 Cyclic nucleotide-binding	-1.39334	4.69474	16.4066	0.00019671	0.016119
55	Cla022161	Carbonic anhydrase (AHRD V1 ***- D7TU30_VITVI); contains Interpro domain(s) IPR001765 Carbonic anhydrase	-2.55631	2.53983	16.326	0.00020295	0.0163404
56	Cla021039	Glutathione peroxidase (AHRD V1 ***- F6H344_VITVI); contains Interpro domain(s) IPR000889 Glutathione peroxidase	-2.12965	4.7623	16.6889	0.000211552	0.0168845
57	Cla017680	Rho GTPase activating protein 2 (AHRD V1 *-*- Q6UQ72_ORYSJ); contains Interpro domain(s) IPR000198 RhoGAP	-1.66773	4.77776	16.1867	0.000214223	0.0170011
58	Cla011639	CBS domain-containing protein (AHRD V1 ***- D7LUC7_ARALL); contains Interpro domain(s) IPR000644 Cystathionine beta-synthase, core	-1.3995	4.80021	16.0251	0.000228138	0.0178877
59	Cla009403	Pyrimidine 5&apos-nucleotidase (AHRD V1 **-- D9QG58_BRESC); contains Interpro domain(s) IPR010237 Pyrimidine 5-nucleotidase	-6.2057	1.66357	16.1759	0.000238309	0.018393
60	Cla010412	Reductase (AHRD V1 ***- B5HVX9_9ACTO); contains Interpro domain(s) IPR013027 FAD-dependent pyridine nucleotide-disulphide oxidoreductase	-1.18563	5.85922	15.8137	0.000247784	0.0189164
61	Cla005591	Carbamoyl-phosphate synthase large chain (AHRD V1 ***- B2J980_NOSP7); contains Interpro domain(s) IPR006275 Carbamoyl phosphate synthase, large subunit, glutamine-dependent	-1.13288	6.53779	15.6412	0.00026512	0.0199152
62	Cla004462	Beta-amylase 6 (AHRD V1 ***- D7MKK4_ARALL); contains Interpro domain(s) IPR013781 Glycoside hydrolase, subgroup, catalytic core	-3.71203	1.51485	15.6095	0.000281263	0.0210154
63	Cla003384	Ribulose bisphosphate carboxylase large chain (AHRD V1 ***- Q5I221_BENHI); contains Interpro domain(s) IPR000685 Ribulose bisphosphate carboxylase, large subunit, C-terminal	-1.28505	11.8274	15.3801	0.000293834	0.0216099
64	Cla010414	ADP-ribosylation factor (AHRD V1 ***- Q6S4R7_MEDSA); contains Interpro domain(s) IPR006687 GTP-binding protein SAR1	-1.63539	6.24133	15.5571	0.000310972	0.0224011
65	Cla006214	L-threonine 3-dehydrogenase (AHRD V1 *-*- TDH_ANADF); contains Interpro domain(s) IPR002085 Alcohol dehydrogenase superfamily, zinc-containing	-1.25605	6.54213	15.1808	0.000317942	0.0227864
66	Cla011541	Amine oxidase (AHRD V1 **** B9RBR3_RICCO); contains Interpro domain(s) IPR000269 Copper amine oxidase	-1.30318	5.70297	14.882	0.000358046	0.0250222
67	Cla011163	Acyl-CoA N-acyltransferases-like protein (AHRD V1 ***- Q8GUT5_ARATH)	-2.36401	3.25073	14.8394	0.000364184	0.0253252
68	Cla017666	Unknown Protein (AHRD V1)	-2.88737	2.18314	14.7257	0.000381122	0.0258008
69	Cla002572	BTB/POZ domain-containing protein (AHRD V1 ***- D2KTV8_LOTJA); contains Interpro domain(s) IPR000197 Zinc finger, TAZ-type	-1.43001	4.85852	14.7289	0.000380624	0.0258008
70	Cla019781	Potassium channel (AHRD V1 ***- D0EM91_9ROSI); contains Interpro domain(s) IPR008147 Glutamine synthetase, beta-Grasp	-2.62729	2.82017	14.6825	0.000387758	0.0259374
71	Cla004006	AP-3 complex subunit beta-2 (AHRD V1 *-*- E2BLT7_HARSA); contains Interpro domain(s) IPR011989 Armadillo-like helical	-1.97817	2.89587	14.6201	0.000397582	0.0263436
72	Cla014445	Lactoylglutathione lyase (AHRD V1 ***- D2D330_GOSHI); contains Interpro domain(s) IPR004361 Glyoxalase I	-1.69785	5.06299	14.5551	0.000419179	0.0272602
73	Cla021711	CHY zinc finger family protein expressed (AHRD V1 **** Q2QP88_ORYSJ); contains Interpro domain(s) IPR008913 Zinc finger, CHY-type	-1.67774	4.41139	14.4534	0.000425095	0.0275176
74	Cla017628	NC domain-containing protein (AHRD V1 ***- D7LZP9_ARALL); contains Interpro domain(s) IPR007053 NC	-1.91035	3.65159	14.2517	0.000461103	0.0292027
75	Cla021145	AT2G46550 protein (Fragment) (AHRD V1 *-*- B9DHY8_ARATH)	-3.80166	2.59131	14.2023	0.000470407	0.029368
76	Cla013500	Citrate synthase (AHRD V1 ***- D7TMQ2_VITVI); contains Interpro domain(s) IPR010953 Citrate synthase, type II	-1.87857	3.85971	14.1699	0.0004766	0.029623
77	Cla019193	1-deoxy-D-xylulose 5-phosphate reductoisomerase (AHRD V1 ***- Q1L7P3_RAUVE); contains Interpro domain(s) IPR003821 1-deoxy-D-xylulose 5-phosphate reductoisomerase	-1.24887	5.34719	14.0777	0.000494732	0.0304803
78	Cla008930	Cellular retinaldehyde-binding/triple function C-terminal (AHRD V1 **-- B6SN40_MAIZE); contains Interpro domain(s) IPR001251 Cellular retinaldehyde-binding/triple function, C-terminal	-1.74545	4.25083	14.0519	0.000510007	0.0308687
79	Cla014444	Lactoylglutathione lyase (AHRD V1 ***- D2D330_GOSHI); contains Interpro domain(s) IPR004361 Glyoxalase I	-1.77801	4.98144	14.0986	0.00052501	0.0312492
80	Cla015228	Zinc finger A20 and AN1 domain-containing stress-associated protein 8 (AHRD V1 **** SAP8_ORYSJ); contains Interpro domain(s) IPR000058 Zinc finger, AN1-type	-1.34759	5.02438	13.8055	0.000552612	0.0321484
81	Cla008075	SH3 domain-containing protein (AHRD V1 ***- D7LA99_ARALL); contains Interpro domain(s) IPR001452 Src homology-3 domain	-1.68682	3.42334	13.6138	0.00059761	0.0337134
82	Cla019263	Aspartyl aminopeptidase-like protein (AHRD V1 *-*- Q8LF32_ARATH); contains Interpro domain(s) IPR001948 Peptidase M18, aminopeptidase I	-1.63002	4.18968	13.5936	0.000602581	0.0338345
83	Cla008421	Cysteine proteinase inhibitor 4 (AHRD V1 -**- CYT4_ARATH); contains Interpro domain(s) IPR002885 Pentatricopeptide repeat	-6.08466	1.71944	13.6524	0.000610957	0.034056
84	Cla022827	Chaperone protein ClpB 1 (AHRD V1 *--- E8PNG0_THESS); contains Interpro domain(s) IPR004176 Clp, N-terminal	-1.4126	4.45156	13.3709	0.000660234	0.0357817
85	Cla011759	Peroxisomal membrane (Mpv17/PMP22) family protein (AHRD V1 **-* F4JI90_ARATH); contains Interpro domain(s) IPR007248 Mpv17/PMP22	-1.23851	7.96328	13.3803	0.00065768	0.0357817
86	Cla016071	Unknown Protein (AHRD V1); contains Interpro domain(s) IPR010666 Zinc finger, GRF-type	-1.91179	3.28798	13.3427	0.000667945	0.0358116
87	Cla007054	Enzyme of the cupin superfamily (AHRD V1 ***- B6T5M3_MAIZE); contains Interpro domain(s) IPR014710 RmlC-like jelly roll fold	-2.38755	2.76412	13.2075	0.000706209	0.0361168
88	Cla006430	Trypsin inhibitor 5 (AHRD V1 **** ITR5_LUFCY); contains Interpro domain(s) IPR011052 Proteinase and amylase inhibitor	-2.31114	7.27766	15.251	0.000705357	0.0361168
89	Cla022498	2-hydroxyacid dehydrongenase (Fragment) (AHRD V1 *--- C6F725_PSEMZ)	-1.54679	6.03971	13.5488	0.000702409	0.0361168
90	Cla006123	Alkaline alpha galactosidase (AHRD V1 **-- Q27J84_CUCSA); contains Interpro domain(s) IPR008811 Raffinose synthase	-1.06476	8.05496	13.2559	0.000692238	0.0361168
91	Cla000556	Isovaleryl-CoA dehydrogenase (AHRD V1 ***- Q0MX57_BETVU); contains Interpro domain(s) IPR009100 Acyl-CoA dehydrogenase/oxidase, middle and N-terminal	-1.83496	3.85158	13.1393	0.000726384	0.0367033
92	Cla012541	L-lactate dehydrogenase (AHRD V1 ***- C0RY96_PARBP); contains Interpro domain(s) IPR000262 FMN-dependent dehydrogenase	-1.4033	4.58386	13.0493	0.000753956	0.0376897
93	Cla020424	Lipid phosphate phosphatase 1 (AHRD V1 ***- Q3EC91_ARATH); contains Interpro domain(s) IPR000326 Phosphatidic acid phosphatase type 2/haloperoxidase	-2.25826	3.60657	12.9795	0.000776078	0.0379125
94	Cla008256	Ubiquitin-conjugating enzyme (AHRD V1 ***- Q06H22_ARAHY); contains Interpro domain(s) IPR000608 Ubiquitin-conjugating enzyme, E2	-1.62479	4.2514	12.9721	0.000778455	0.0379125
95	Cla011522	1-aminocyclopropane-1-carboxylate synthase (AHRD V1 ***- Q6U5H3_ROSHC); contains Interpro domain(s) IPR004839 Aminotransferase, class I and II	-1.59451	4.54085	12.9927	0.000771832	0.0379125
96	Cla013117	NADH ubiquinone oxidoreductase complex I intermediate-associated protein 30 (AHRD V1 **-- B2IZH1_NOSP7); contains Interpro domain(s) IPR013857 NADH:ubiquinone oxidoreductase intermediate-associated protein 30	-1.02163	6.78676	13.0005	0.000769335	0.0379125
97	Cla002485	Os06g0220000 protein (Fragment) (AHRD V1 ***- Q0DDJ2_ORYSJ); contains Interpro domain(s) IPR006766 Phosphate-induced protein 1 conserved region	-1.19099	4.97233	12.7324	0.000860061	0.0406843
98	Cla006934	SPX domain-containing membrane protein (AHRD V1 **** F4JMQ7_ARATH); contains Interpro domain(s) IPR016196 Major facilitator superfamily, general substrate transporter	-2.30197	2.76632	12.7122	0.000867335	0.0408841
99	Cla009380	Os06g0207500 protein (Fragment) (AHRD V1 **-- Q0DDQ9_ORYSJ); contains Interpro domain(s) IPR004253 Protein of unknown function DUF231, plant	-1.96217	3.17364	12.5785	0.000917134	0.0428006
100	Cla008894	Bis(5&apos-adenosyl)-triphosphatase (AHRD V1 **-- F4KEV7_ARATH); contains Interpro domain(s) IPR011151 Histidine triad motif	-2.82497	3.13049	12.5661	0.000921923	0.0428816
101	Cla008011	Unknown Protein (AHRD V1)	-4.63416	1.73134	13.4154	0.000963539	0.0438021
102	Cla010884	Membrane transporter D1 (AHRD V1 **** B6U4Q3_MAIZE); contains Interpro domain(s) IPR003663 Sugar/inositol transporter	-1.52174	4.1836	12.464	0.000962227	0.0438021
103	Cla012327	Cytosolic Fe-S cluster assembly factor NUBP2 homolog (AHRD V1 *--- NUBP2_DROPE); contains Interpro domain(s) IPR019591 ATPase-like, ParA/MinD	-1.30794	6.21309	12.4279	0.000976896	0.0441237
104	Cla023447	Catalase (AHRD V1 ***- D7MDF9_ARALL); contains Interpro domain(s) IPR018028 Catalase related subgroup	-1.1307	8.66998	12.4319	0.000975239	0.0441237
105	Cla008375	FIP1 (AHRD V1 **-- B6U778_MAIZE); contains Interpro domain(s) IPR004182 GRAM	-2.56437	3.15629	12.3419	0.00101282	0.0453092
106	Cla017181	Cysteine peptidase 2 cathepsin-B-like (AHRD V1 **** Q5MGE8_LONON); contains Interpro domain(s) IPR015643 Peptidase C1A, cathepsin B	-1.27659	8.45622	12.3593	0.00101063	0.0453092
107	Cla010883	Calcium-dependent protein kinase 2 (AHRD V1 **** Q3YAT0_PETIN); contains Interpro domain(s) IPR002290 Serine/threonine protein kinase	-2.33795	2.47773	12.3126	0.0010254	0.0455828
108	Cla013423	Ubiquitin-conjugating enzyme E2-like protein (AHRD V1 ***- Q2PYY4_SOLTU); contains Interpro domain(s) IPR000608 Ubiquitin-conjugating enzyme, E2	-2.75517	3.55753	12.9346	0.00107456	0.0473179
109	Cla000685	Signal transduction histidine kinase (AHRD V1 **** Q7MHP6_VIBVY); contains Interpro domain(s) IPR006189 CHASE	-1.11734	4.97702	12.2066	0.00107224	0.0473179
110	Cla014823	1-aminocyclopropane-1-carboxylate oxidase homolog 1 (AHRD V1 **-- ACCH1_ARATH)	-1.27202	5.57142	12.0927	0.00112507	0.0487498
111	Cla017451	Alpha-L-arabinofuranosidase protein (AHRD V1 ***- B2BMP6_PRUPE); contains Interpro domain(s) IPR017853 Glycoside hydrolase, catalytic core	-2.26231	2.81063	12.0588	0.00114129	0.0489349
112	Cla020118	Metal tolerance protein (AHRD V1 ***- A4ZUV2_POPTR); contains Interpro domain(s) IPR002524 Cation efflux protein	-1.54099	3.67907	12.0366	0.00115211	0.0491904
113	Cla020937	CHY zinc finger family protein expressed (AHRD V1 *-** Q337P2_ORYSJ); contains Interpro domain(s) IPR008913 Zinc finger, CHY-type	-1.64016	4.16097	11.9991	0.00117051	0.0492281
114	Cla009619	Ubiquitin-conjugating enzyme 22 (AHRD V1 ***- D7L888_ARALL); contains Interpro domain(s) IPR000608 Ubiquitin-conjugating enzyme, E2	-1.03815	6.42419	12.0086	0.00116581	0.0492281
115	Cla011146	Ubiquinone biosynthesis protein COQ9 mitochondrial (AHRD V1 **** C1BL51_OSMMO); contains Interpro domain(s) IPR012762 Ubiquinone biosynthesis protein COQ9	-2.31859	2.14127	11.9618	0.0011892	0.0498649

## Sheet: up_USVL677-PMS72h
Sl no.	Geneid	BIOLOGICAL.FUNCTIONS	logFC	logCPM	F	PValue	FDR
1	Cla017373	Myb-like transcription factor (AHRD V1 *-** Q944N2_MAIZE); contains Interpro domain(s) IPR015495 Myb transcription factor	4.19843	5.31227	81.4146	1.05764e-11	3.71416e-08
2	Cla014510	UDP-glycosyltransferase-like protein (AHRD V1 ***- F4IQK7_ARATH); contains Interpro domain(s) IPR002213 UDP-glucuronosyl/UDP-glucosyltransferase	2.75419	8.80161	76.3094	2.72254e-11	7.6487e-08
3	Cla006692	MYC2 transcription factor (Fragment) (AHRD V1 *--- B6DQ59_CUCSA); contains Interpro domain(s) IPR011598 Helix-loop-helix DNA-binding	4.74541	4.12357	55.2947	2.24445e-09	3.94098e-06
4	Cla008727	Phenylalanine ammonia-lyase (AHRD V1 ***- F6HR33_VITVI); contains Interpro domain(s) IPR005922 Phenylalanine ammonia-lyase	2.38001	7.9739	52.5892	4.04724e-09	6.31685e-06
5	Cla011810	Carotenoid isomerase 1 (AHRD V1 **-- B6SVW5_MAIZE); contains Interpro domain(s) IPR006076 FAD dependent oxidoreductase	3.19256	5.31183	51.5636	8.4853e-09	1.08357e-05
6	Cla004392	UDP-glycosyltransferase 74 F1 (AHRD V1 ***- F4IS54_ARATH); contains Interpro domain(s) IPR002213 UDP-glucuronosyl/UDP-glucosyltransferase	2.21691	9.75226	48.6668	1.04203e-08	1.12596e-05
7	Cla002689	4-coumarate-coa ligase (AHRD V1 ***- B9GZT7_POPTR); contains Interpro domain(s) IPR000873 AMP-dependent synthetase and ligase	2.99115	5.12137	47.969	1.23825e-08	1.2424e-05
8	Cla018891	Glycogen debranching enzyme (AHRD V1 ***- D4ZWR5_SPIPL); contains Interpro domain(s) IPR006589 Glycosyl hydrolase, family 13, subfamily, catalytic region	2.648	4.8283	44.6077	2.89735e-08	2.54369e-05
9	Cla016053	UDP-glycosyltransferase 74 F1 (AHRD V1 ***- F4IS54_ARATH); contains Interpro domain(s) IPR002213 UDP-glucuronosyl/UDP-glucosyltransferase	2.38849	6.17152	44.653	2.86371e-08	2.54369e-05
10	Cla021980	Ankyrin repeat-containing protein (AHRD V1 **-- Q9LU58_ARATH); contains Interpro domain(s) IPR011011 Zinc finger, FYVE/PHD-type	3.226	5.54795	44.0123	3.37976e-08	2.64453e-05
11	Cla010665	1-aminocyclopropane-1-carboxylate oxidase 5 (AHRD V1 **-- ACCO5_ARATH); contains Interpro domain(s) IPR005123 Oxoglutarate and iron-dependent oxygenase	2.20396	6.22829	40.8091	7.88635e-08	5.0461e-05
12	Cla009960	Pre-mRNA-processing factor 40-like protein B (AHRD V1 *--- F4WZV6_ACREC); contains Interpro domain(s) IPR002713 FF domain	2.28233	9.10249	40.4661	8.65209e-08	5.18324e-05
13	Cla016051	UDP-glycosyltransferase 74 F1 (AHRD V1 ***- F4IS54_ARATH); contains Interpro domain(s) IPR002213 UDP-glucuronosyl/UDP-glucosyltransferase	3.2809	4.07785	38.7961	1.36615e-07	6.85366e-05
14	Cla013420	Cytochrome P450 cinnamate 4-hydroxylase (AHRD V1 **-- A9PBZ7_POPTR); contains Interpro domain(s) IPR001128 Cytochrome P450	1.90297	6.60103	37.9055	1.74975e-07	8.47541e-05
15	Cla013776	Chorismate synthase (AHRD V1 ***- A9PGP7_POPTR); contains Interpro domain(s) IPR000453 Chorismate synthase	2.21931	6.27868	37.7532	1.82592e-07	8.54954e-05
16	Cla011802	Sodium Bile acid symporter family protein expressed (AHRD V1 ***- Q2QX41_ORYSJ); contains Interpro domain(s) IPR002657 Bile acid:sodium symporter	2.14388	5.59249	36.6339	2.50352e-07	0.000109897
17	Cla018297	Phenylalanine ammonia-lyase (AHRD V1 ***- B9S0K2_RICCO); contains Interpro domain(s) IPR005922 Phenylalanine ammonia-lyase	1.83306	5.7901	35.5215	3.4414e-07	0.000146489
18	Cla002733	3-ketoacyl CoA thiolase 1 (AHRD V1 ***- C8YNG6_PETHY); contains Interpro domain(s) IPR002155 Thiolase	3.15407	3.73257	34.4361	4.71532e-07	0.000194812
19	Cla017339	Luminal binding protein Bip2 (AHRD V1 **-- D8TTA3_VOLCA)	4.23426	2.71703	33.1842	6.81898e-07	0.000258882
20	Cla005062	50S ribosomal protein L9 (AHRD V1 ***- B4FU53_MAIZE); contains Interpro domain(s) IPR000244 Ribosomal protein L9	1.89181	7.42122	32.9858	7.23375e-07	0.000262422
21	Cla013702	Enhancer of polycomb-like transcription factor protein (AHRD V1 ***- Q9LZ30_ARATH); contains Interpro domain(s) IPR019542 Enhancer of polycomb-like	2.19853	6.41653	32.1135	1.04603e-06	0.000358381
22	Cla017029	Porin/voltage-dependent anion-selective channel protein (AHRD V1 ***- A9PD04_POPTR); contains Interpro domain(s) IPR001925 Porin, eukaryotic type	2.13471	4.94667	31.4615	1.14462e-06	0.000377539
23	Cla007672	Mate efflux family protein (AHRD V1 **-- D7L0V6_ARALL); contains Interpro domain(s) IPR002528 Multi antimicrobial extrusion protein MatE	1.89799	6.64754	31.4298	1.1557e-06	0.000377539
24	Cla021590	Early light-induced protein 7 (AHRD V1 ***- B2BJD6_RHOCT)	1.69401	7.32028	29.7751	1.92362e-06	0.000587416
25	Cla004931	Katanin p60 ATPase-containing subunit A-like 2 (AHRD V1 *--- KATL2_XENTR); contains Interpro domain(s) IPR003959 ATPase, AAA-type, core	2.00328	7.36868	29.1949	2.30643e-06	0.000689329
26	Cla020729	Cytochrome P450 (AHRD V1 ***- B9NBP7_POPTR); contains Interpro domain(s) IPR001128 Cytochrome P450	4.26877	2.77461	28.6561	2.73355e-06	0.000783636
27	Cla017037	ATP binding / ATPase/ nucleoside-triphosphatase/ nucleotide binding protein (AHRD V1 **-* Q9LJJ5_ARATH); contains Interpro domain(s) IPR003959 ATPase, AAA-type, core	2.19801	7.96342	27.7297	3.67237e-06	0.000992034
28	Cla012528	Cytochrome P450 (AHRD V1 ***- Q0PNH1_CAPCH); contains Interpro domain(s) IPR001128 Cytochrome P450	6.79331	4.39042	27.4152	4.52249e-06	0.00117643
29	Cla010222	UDP-glycosyltransferase-like protein (AHRD V1 ***- A1XFD9_ORYSI); contains Interpro domain(s) IPR002213 UDP-glucuronosyl/UDP-glucosyltransferase	2.94304	4.03571	26.9466	4.72843e-06	0.00117897
30	Cla014254	Beta-galactosidase (AHRD V1 ***- Q5I190_PRUPE); contains Interpro domain(s) IPR001944 Glycoside hydrolase, family 35	2.64388	3.15917	26.9106	4.78404e-06	0.00117897
31	Cla017695	Cell division protein ftsZ (AHRD V1 ***- B8HLH2_CYAP4); contains Interpro domain(s) IPR000158 Cell division protein FtsZ, N-terminal	3.72172	3.00945	25.7814	6.92509e-06	0.00162128
32	Cla017770	UDP glycosyltransferase (AHRD V1 ***- C1JIE1_9SOLA); contains Interpro domain(s) IPR002213 UDP-glucuronosyl/UDP-glucosyltransferase	2.07067	5.63024	25.9567	6.87083e-06	0.00162128
33	Cla013340	Phosphorylase (AHRD V1 ***- B2DG14_CUCMA); contains Interpro domain(s) IPR011833 Glycogen/starch/alpha-glucan phosphorylase	1.84403	5.94817	25.8323	6.80966e-06	0.00162128
34	Cla018507	Unknown Protein (AHRD V1)	2.30821	5.63819	25.2243	8.33111e-06	0.00191848
35	Cla020871	Glutaredoxin (AHRD V1 ***- B9GF65_POPTR); contains Interpro domain(s) IPR011905 Glutaredoxin-like, plant II	7.19409	2.62344	25.4165	8.60404e-06	0.00194937
36	Cla008566	Magnesium chelatase subunit D (AHRD V1 ***- D4ZUJ3_SPIPL); contains Interpro domain(s) IPR011776 Magnesium chelatase, ATPase subunit D	1.80778	7.72955	24.8543	9.70524e-06	0.00216396
37	Cla011514	Cytochrome P450 (AHRD V1 ***- B9GKS3_POPTR); contains Interpro domain(s) IPR001128 Cytochrome P450	2.38964	3.58534	24.5907	1.03004e-05	0.00226077
38	Cla001488	Major ampullate spidroin 2-2 (AHRD V1 *--- B6TJV0_MAIZE); contains Interpro domain(s) IPR001202 WW/Rsp5/WWP	3.62901	3.74575	26.7311	1.08044e-05	0.00226522
39	Cla014464	Glucose-6-phosphate/phosphate translocator 2 (AHRD V1 ***- D7KVF2_ARALL); contains Interpro domain(s) IPR004696 Tpt phosphate/phosphoenolpyruvate translocator	6.82504	3.23188	24.4376	1.1878e-05	0.00245368
40	Cla017946	Unknown Protein (AHRD V1)	2.761	3.92645	22.797	1.8999e-05	0.00365587
41	Cla016574	Glucose-1-phosphate adenylyltransferase (AHRD V1 **** O22658_CITLA); contains Interpro domain(s) IPR011831 Glucose-1-phosphate adenylyltransferase IPR005836 ADP-glucose pyrophosphorylase, conserved site	1.96264	4.43833	22.7459	1.93386e-05	0.00367093
42	Cla018026	WRKY transcription factor 17 (AHRD V1 **** C9DI06_9ROSI); contains Interpro domain(s) IPR003657 DNA-binding WRKY	2.72489	4.66684	22.1905	2.34624e-05	0.00439436
43	Cla019336	Bifunctional purine biosynthesis protein purH (AHRD V1 **** D2BJ11_DEHSV); contains Interpro domain(s) IPR002695 AICARFT/IMPCHase bienzyme	1.62093	6.45869	21.4833	3.00886e-05	0.00556124
44	Cla023282	Proline-rich protein (Fragment) (AHRD V1 *--- F2VPS6_SOLNI); contains Interpro domain(s) IPR013770 Plant lipid transfer protein and hydrophobic protein, helical	3.84667	3.86888	23.2052	3.11742e-05	0.00568707
45	Cla017796	FAD synthetase (AHRD V1 *--- A8IWB7_CHLRE); contains Interpro domain(s) IPR002500 Phosphoadenosine phosphosulphate reductase	2.36098	5.63022	23.4119	3.27048e-05	0.0058898
46	Cla017210	UDP-glycosyltransferase-like protein (AHRD V1 ***- F4IQK7_ARATH); contains Interpro domain(s) IPR002213 UDP-glucuronosyl/UDP-glucosyltransferase	3.16021	3.10602	21.2082	3.31722e-05	0.00589835
47	Cla008122	Cinnamoyl-CoA reductase (AHRD V1 ***- C3VPA5_9ERIC); contains Interpro domain(s) IPR002225 3-beta hydroxysteroid dehydrogenase/isomerase	2.33706	4.06182	20.95	3.78532e-05	0.00656449
48	Cla022104	Phospho-2-dehydro-3-deoxyheptonate aldolase 1 (AHRD V1 ***- B6TUB8_MAIZE); contains Interpro domain(s) IPR002480 DAHP synthetase, class II	1.63658	5.56236	20.8516	3.76684e-05	0.00656449
49	Cla005884	Strictosidine synthase family protein (AHRD V1 ***- D7LVM7_ARALL); contains Interpro domain(s) IPR004141 Strictosidine synthase	1.69956	4.84083	20.6336	4.07284e-05	0.00689292
50	Cla007641	Unknown Protein (AHRD V1)	3.30804	2.42255	20.4267	4.38735e-05	0.00733679
51	Cla000663	Unknown Protein (AHRD V1)	2.43185	2.77011	20.1436	4.85935e-05	0.00793712
52	Cla011598	Ribosomal protein L15 (AHRD V1 ***- A9PAV0_POPTR); contains Interpro domain(s) IPR000439 Ribosomal protein L15e	1.48222	6.5873	20.0102	5.1001e-05	0.00814168
53	Cla021165	Uncharacterized plant-specific domain TIGR01589 family protein (AHRD V1 **-- Q60CZ4_SOLDE); contains Interpro domain(s) IPR006476 Conserved hypothetical protein CHP01589, plant	2.6952	3.02726	19.8098	5.48533e-05	0.00853255
54	Cla014133	Phospho-2-dehydro-3-deoxyheptonate aldolase 1 (AHRD V1 ***- B6TUB8_MAIZE); contains Interpro domain(s) IPR002480 DAHP synthetase, class II	2.25431	5.03644	19.8129	5.47899e-05	0.00853255
55	Cla006446	Esterase/lipase/thioesterase family protein (AHRD V1 **-- D7KJK9_ARALL)	1.79043	4.33163	19.7887	5.5276e-05	0.00853255
56	Cla012599	Aminopeptidase (AHRD V1 **** E5GB92_CUCME); contains Interpro domain(s) IPR015568 Peptidase M1, puromycin-sensitive aminopeptidase	1.80269	4.65554	19.1295	7.03673e-05	0.0104973
57	Cla022413	Chaperone protein htpG (AHRD V1 **-- HTPG_MYXXD); contains Interpro domain(s) IPR015566 Molecular chaperone, heat shock protein, endoplasmin	2.21312	8.3585	21.1539	7.19319e-05	0.0105037
58	Cla005390	Solanesyl diphosphate synthase (AHRD V1 ***- Q1W5D1_HEVBR); contains Interpro domain(s) IPR014120 Solanesyl diphosphate synthase	3.40819	10.1868	24.4125	7.34962e-05	0.0105347
59	Cla012693	AE family transporter anion exchange (AHRD V1 **-- A4RY02_OSTLU); contains Interpro domain(s) IPR003020 Bicarbonate transporter, eukaryotic	1.77456	4.64064	18.6911	8.27513e-05	0.0117415
60	Cla014674	Glutathione S-transferase (AHRD V1 ***- Q8GT24_CUCMA); contains Interpro domain(s) IPR004046 Glutathione S-transferase, C-terminal	2.09758	6.47354	20.0571	9.69991e-05	0.0134906
61	Cla013376	BCL-2 binding anthanogene-1 (AHRD V1 **-* B4FV61_MAIZE); contains Interpro domain(s) IPR003103 Apoptosis regulator Bcl-2 protein, BAG	1.70802	4.38926	18.0293	0.000105951	0.014328
62	Cla016468	Leaf senescence protein-like (AHRD V1 ***- Q8RV74_ORYSJ); contains Interpro domain(s) IPR004253 Protein of unknown function DUF231, plant	1.57142	6.00209	18.0637	0.000105423	0.014328
63	Cla017432	Cytochrome P450 (AHRD V1 ***- A9ZT63_COPJA); contains Interpro domain(s) IPR001128 Cytochrome P450	1.42586	5.0308	17.8106	0.000115041	0.0152451
64	Cla015613	Receptor-like protein kinase (AHRD V1 **** Q9FN95_ARATH); contains Interpro domain(s) IPR002290 Serine/threonine protein kinase	1.83151	5.31499	17.719	0.000119089	0.015634
65	Cla022043	D-tyrosyl-tRNA(Tyr) deacylase (AHRD V1 ***- D2RDI8_ARCPA); contains Interpro domain(s) IPR018033 Uncharacterized conserved protein UCP016210	2.50617	6.25492	20.3484	0.000123594	0.0156407
66	Cla017031	Actin cross-linking protein (AHRD V1 **-- Q0WQH3_ARATH); contains Interpro domain(s) IPR007679 Protein of unknown function DUF569	1.60201	4.26966	17.6385	0.000122768	0.0156407
67	Cla018150	Glutathione S-transferase (AHRD V1 ***- D8UY87_GLYSO); contains Interpro domain(s) IPR004046 Glutathione S-transferase, C-terminal	3.7489	3.87522	19.0176	0.000127805	0.0158874
68	Cla015550	Germin-like protein 6 (AHRD V1 ***- A8QK92_VITVI); contains Interpro domain(s) IPR014710 RmlC-like jelly roll fold	3.12509	6.37712	21.4238	0.000131371	0.0160467
69	Cla023293	Cytochrome P450 (AHRD V1 ***- A9ZT56_COPJA); contains Interpro domain(s) IPR001128 Cytochrome P450	2.20086	4.32361	17.5746	0.000130362	0.0160467
70	Cla000287	Chalcone synthase (AHRD V1 ***- D6PV09_SIRGR); contains Interpro domain(s) IPR011141 Polyketide synthase, type III	2.40505	4.00534	17.2303	0.000143354	0.0170652
71	Cla019982	Susceptibility homeodomain transcription factor (Fragment) (AHRD V1 *-*- Q8SAA7_ORYSA); contains Interpro domain(s) IPR007493 Protein of unknown function DUF538	1.9966	3.78902	17.1713	0.000146614	0.0173066
72	Cla019872	Ring H2 finger protein (AHRD V1 *-*- D9ZHD8_HYPPE); contains Interpro domain(s) IPR018957 Zinc finger, C3HC4 RING-type	1.73978	5.27419	17.0563	0.000153202	0.0179336
73	Cla013190	C2 domain-containing protein (AHRD V1 **-- D7L7Y3_ARALL); contains Interpro domain(s) IPR018029 C2 membrane targeting protein	3.53962	4.25947	17.0141	0.000156943	0.0182196
74	Cla021207	WRKY transcription factor 23 (AHRD V1 **** C9DI12_9ROSI); contains Interpro domain(s) IPR003657 DNA-binding WRKY	2.58203	2.81676	16.9714	0.00015826	0.0182219
75	Cla006695	Unknown Protein (AHRD V1)	3.56838	3.90526	19.1332	0.000166665	0.0188802
76	Cla015522	Chaperone protein dnaJ (AHRD V1 ***- B4FBY1_MAIZE); contains Interpro domain(s) IPR001623 Heat shock protein DnaJ, N-terminal	1.78955	5.34685	17.0409	0.000169732	0.0190738
77	Cla006657	UDP-glycosyltransferase 74 F1 (AHRD V1 ***- F4IS54_ARATH); contains Interpro domain(s) IPR002213 UDP-glucuronosyl/UDP-glucosyltransferase	2.50369	4.2564	16.7134	0.00017474	0.0194807
78	Cla005669	Hypothetical YFW family protein 5 (AHRD V1 *--- Q5AP84_CANAL); contains Interpro domain(s) IPR009836 Protein of unknown function DUF1399	1.31196	6.5579	16.6322	0.000180294	0.0199416
79	Cla000850	Protein kinase (AHRD V1 ***- Q84V17_CHLRE); contains Interpro domain(s) IPR002290 Serine/threonine protein kinase	2.46064	6.62846	19.4397	0.000183812	0.020172
80	Cla021411	Methyltransferase-like protein 13 (AHRD V1 **-- F4W732_ACREC); contains Interpro domain(s) IPR013216 Methyltransferase type 11	1.95378	3.98034	16.5517	0.000188326	0.0203494
81	Cla006745	Cytochrome P450 (AHRD V1 ***- B9NAD7_POPTR); contains Interpro domain(s) IPR001128 Cytochrome P450	2.7997	4.1696	16.2207	0.000211416	0.0221177
82	Cla007393	Receptor kinase 5 (AHRD V1 **** Q948X2_BRACM); contains Interpro domain(s) IPR002290 Serine/threonine protein kinase	2.50447	3.8864	16.2222	0.000211292	0.0221177
83	Cla004966	Transmembrane protein (AHRD V1 ***- F4Q8K2_DICFS); contains Interpro domain(s) IPR012926 TMPIT-like	1.8868	4.65049	16.5282	0.00021059	0.0221177
84	Cla007294	Chalcone isomerase-like protein (AHRD V1 ***- A9PI95_POPTR); contains Interpro domain(s) IPR016087 Chalcone isomerase	1.65478	5.40441	16.2076	0.000214139	0.0221177
85	Cla014129	Serine-threonine protein kinase (AHRD V1 **** Q09VQ1_WHEAT); contains Interpro domain(s) IPR015740 Plant protein serine/threonine kinase-like	1.29928	5.66973	16.2003	0.000213094	0.0221177
86	Cla013761	Phenylalanine ammonia-lyase (AHRD V1 ***- B9T0A8_RICCO); contains Interpro domain(s) IPR005922 Phenylalanine ammonia-lyase	2.70416	3.51882	16.2671	0.000218786	0.0224327
87	Cla011807	Unknown Protein (AHRD V1)	1.98349	4.40746	16.0007	0.00023032	0.0232756
88	Cla017768	UDP glycosyltransferase (AHRD V1 ***- C1JIE1_9SOLA); contains Interpro domain(s) IPR002213 UDP-glucuronosyl/UDP-glucosyltransferase	2.09625	3.69685	15.9534	0.000234611	0.0235398
89	Cla013391	Glucan endo-1 3-beta-glucosidase 5 (AHRD V1 ***- B6U2N5_MAIZE); contains Interpro domain(s) IPR013781 Glycoside hydrolase, subgroup, catalytic core	7.41311	2.27457	17.3212	0.000241849	0.0238912
90	Cla016411	Unknown Protein (AHRD V1)	6.54516	2.95484	18.9313	0.000241188	0.0238912
91	Cla006010	Cytochrome P450 (AHRD V1 ***- B9P4S4_POPTR); contains Interpro domain(s) IPR001128 Cytochrome P450	1.52004	5.75579	15.7786	0.000251207	0.0245049
92	Cla017772	UDP glycosyltransferase (AHRD V1 ***- C1JIE1_9SOLA); contains Interpro domain(s) IPR002213 UDP-glucuronosyl/UDP-glucosyltransferase	1.38159	7.63695	15.7545	0.000253599	0.0245676
93	Cla011301	Transmembrane protein adipocyte-associated 1 (AHRD V1 **-- TPRA1_RAT); contains Interpro domain(s) IPR018781 Protein of unknown function, transmembrane-40	3.48971	2.25926	15.5869	0.000270842	0.0258949
94	Cla012743	NADH-quinone oxidoreductase E subunit (AHRD V1 ***- F3WUN6_9SPHN); contains Interpro domain(s) IPR002023 NADH:ubiquinone oxidoreductase, 24 kDa subunit	1.80117	4.27961	15.5612	0.000273596	0.0258949
95	Cla023131	Unknown Protein (AHRD V1); contains Interpro domain(s) IPR007650 Protein of unknown function DUF581	3.01415	5.78404	18.7219	0.000288782	0.0270057
96	Cla020400	Ribulose bisphosphate carboxylase small chain (AHRD V1 ***- Q3LFQ4_PANGI); contains Interpro domain(s) IPR000894 Ribulose bisphosphate carboxylase, small chain	1.52738	12.7859	15.4108	0.000290302	0.0270057
97	Cla022080	2 3-bisphosphoglycerate-dependent phosphoglycerate mutase (AHRD V1 ***- B6UF66_MAIZE); contains Interpro domain(s) IPR005952 Phosphoglycerate mutase 1	3.22489	2.49962	15.4782	0.000292864	0.0270649
98	Cla010253	Gibberellin receptor GID1L2 (AHRD V1 **-- B6T2M3_MAIZE); contains Interpro domain(s) IPR013094 Alpha/beta hydrolase fold-3	1.43138	7.29812	15.4277	0.000296954	0.0272635
99	Cla014326	Ammonium transporter (AHRD V1 ***- B9GS88_POPTR); contains Interpro domain(s) IPR001905 Ammonium transporter	3.54342	2.17174	15.2863	0.000304942	0.0276304
100	Cla011046	CCR4-NOT transcription complex subunit 7 (AHRD V1 ***- B4FG48_MAIZE); contains Interpro domain(s) IPR006941 Ribonuclease CAF1	2.95858	6.63033	18.4124	0.000315259	0.0278734
101	Cla002442	Integral membrane family protein (AHRD V1 **** D7KVT3_ARALL); contains Interpro domain(s) IPR002794 Protein of unknown function DUF92, transmembrane	1.86159	3.86981	15.2205	0.000312988	0.0278734
102	Cla017661	Iaa-amino acid hydrolase 4 (AHRD V1 *--* B9IIQ5_POPTR); contains Interpro domain(s) IPR010168 Peptidase M20D, amidohydrolase	1.73709	3.97883	15.2003	0.000315503	0.0278734
103	Cla021522	Phosphate transporter (AHRD V1 ***- C3UZD1_SOYBN); contains Interpro domain(s) IPR004738 Phosphate permease	2.1937	4.57405	15.1369	0.00032353	0.0284039
104	Cla008590	Hydroxymethylglutaryl-CoA lyase (AHRD V1 **-* B6U7B9_MAIZE); contains Interpro domain(s) IPR000891 Pyruvate carboxyltransferase	1.48951	5.81892	14.9013	0.000370886	0.0319621
105	Cla002994	Unknown Protein (AHRD V1)	2.73835	3.73216	15.8367	0.000377931	0.0321215
106	Cla005691	Short-chain dehydrogenase/reductase SDR (AHRD V1 ***- B3QWD6_CHLT3); contains Interpro domain(s) IPR002198 Short-chain dehydrogenase/reductase SDR	2.68143	2.09856	14.7357	0.000379595	0.0321215
107	Cla003132	Hydrolase alpha/beta fold family protein (AHRD V1 ***- F4K2M9_ARATH); contains Interpro domain(s) IPR000073 Alpha/beta hydrolase fold-1	3.47866	2.18544	14.673	0.000389242	0.0327406
108	Cla014112	Thymidylate synthase (AHRD V1 **-- B8L1W0_9GAMM); contains Interpro domain(s) IPR001498 Uncharacterised protein family UPF0029, N-terminal	2.61386	4.63964	16.51	0.000399695	0.0334197
109	Cla018298	Phenylalanine ammonia-lyase (AHRD V1 ***- B9S0K2_RICCO); contains Interpro domain(s) IPR005922 Phenylalanine ammonia-lyase	2.56943	3.91293	14.4402	0.00042736	0.035106
110	Cla016279	Endoglucanase 1 (AHRD V1 ***- B6U0J0_MAIZE); contains Interpro domain(s) IPR001701 Glycoside hydrolase, family 9	4.1661	1.97583	14.4062	0.000433252	0.0353831
111	Cla016032	UDP glycosyltransferase (AHRD V1 ***- C1JIE1_9SOLA); contains Interpro domain(s) IPR002213 UDP-glucuronosyl/UDP-glucosyltransferase	1.82615	6.50517	14.0728	0.000495722	0.0400196
112	Cla003914	Heavy metal-associated domain containing protein (AHRD V1 *--* B6TLY4_MAIZE); contains Interpro domain(s) IPR006121 Heavy metal transport/detoxification protein	2.12467	2.88056	13.9993	0.000510718	0.0409946
113	Cla021473	Folate/biopterin transporter family protein (AHRD V1 ***- B6TYM7_MAIZE); contains Interpro domain(s) IPR004324 Biopterin transport-related protein BT1	2.87074	1.84318	13.9487	0.000521329	0.0416086
114	Cla009685	Protein trichome birefringence-like 38 (AHRD V1 **-- Q8VY22_ARATH); contains Interpro domain(s) IPR004253 Protein of unknown function DUF231, plant	1.60955	3.91976	13.8008	0.000553664	0.0434487
115	Cla005106	Carbonic anhydrase family protein (AHRD V1 ***- D7KHY6_ARALL); contains Interpro domain(s) IPR018340 Carbonic anhydrase, CAH1-like IPR001148 Carbonic anhydrase, alpha-class, catalytic domain	6.107	1.72986	13.8153	0.000572058	0.0441522
116	Cla005408	Glutathione S-transferase (AHRD V1 ***- Q8H9E7_CUCMA); contains Interpro domain(s) IPR004046 Glutathione S-transferase, C-terminal	1.37336	7.60296	13.7278	0.000570745	0.0441522
117	Cla019384	mRNA clone RTFL01-44-P14 (AHRD V1 **-- E4MY81_THEHA); contains Interpro domain(s) IPR007608 Protein of unknown function DUF584	1.18258	4.98695	13.6484	0.000589203	0.045227
118	Cla020360	Chloroplast unusual positioning 1A (AHRD V1 *--- B3IYT7_ADICA)	1.17217	8.99734	13.6289	0.000593921	0.0453414
119	Cla014915	Mitochondrial import inner membrane translocase subunit Tim17/Tim22/Tim23 family protein (AHRD V1 ***- D7L5V0_ARALL); contains Interpro domain(s) IPR003397 Mitochondrial inner membrane translocase complex, subunit Tim17/22	3.47505	1.83843	13.5759	0.000610071	0.0460735
120	Cla005134	Pectinacetylesterase like protein (Fragment) (AHRD V1 *--- Q56WP8_ARATH); contains Interpro domain(s) IPR004963 Pectinacetylesterase	1.72903	4.49373	13.4784	0.000631699	0.0474517
121	Cla014456	Os04g0625000 protein (Fragment) (AHRD V1 *-*- Q0J9Y7_ORYSJ)	2.52701	2.48	13.3954	0.000653612	0.0488367
122	Cla020705	Disease resistance protein (Fragment) (AHRD V1 *-*- Q19EQ0_ARATH); contains Interpro domain(s) IPR002182 NB-ARC	1.17759	5.97499	13.3258	0.0006726	0.0497264
123	Cla016038	Elicitor-responsive protein 3 (AHRD V1 *--- B6U4Y1_MAIZE); contains Interpro domain(s) IPR018029 C2 membrane targeting protein	3.65483	2.74419	13.3129	0.000676171	0.0497287

## Sheet: dn_USVL677-PMS72h
Sl no.	Geneid	BIOLOGICAL.FUNCTIONS	logFC	logCPM	F	PValue	FDR
1	Cla013371	Asparagine synthetase (AHRD V1 **** F6KDH5_MORAL); contains Interpro domain(s) IPR006426 Asparagine synthase, glutamine-hydrolyzing	-9.4032	2.69899	106.278	2.94168e-13	4.13217e-09
2	Cla021809	Neutral invertase (AHRD V1 ***- A7LH71_VITVI); contains Interpro domain(s) IPR006937 Plant neutral invertase	-3.80345	4.45835	87.8952	3.36218e-12	1.85273e-08
3	Cla009261	Beta xylosidase (AHRD V1 ***- Q6RXY3_FRAAN); contains Interpro domain(s) IPR001764 Glycoside hydrolase, family 3, N-terminal	-2.85249	7.07438	86.9541	3.95684e-12	1.85273e-08
4	Cla018352	Threonine dehydratase biosynthetic (AHRD V1 **** D9SD66_GALCS); contains Interpro domain(s) IPR005787 Threonine dehydratase I	-2.80329	6.26398	67.3051	1.59933e-10	3.74429e-07
5	Cla007029	Pore-forming toxin-like protein Hfr-2 (AHRD V1 **-- Q4JEV5_WHEAT); contains Interpro domain(s) IPR008998 Agglutinin	-2.93636	5.80404	62.1482	4.71099e-10	9.45361e-07
6	Cla011295	Opaque 2 (Fragment) (AHRD V1 *--- Q84YA9_ZEALU); contains Interpro domain(s) IPR011616 bZIP transcription factor, bZIP-1	-3.08413	4.14986	51.441	5.31623e-09	7.4677e-06
7	Cla007573	1-aminocyclopropane-1-carboxylate oxidase-2 (AHRD V1 **-- F4IDQ0_ARATH); contains Interpro domain(s) IPR005123 Oxoglutarate and iron-dependent oxygenase	-2.91009	5.57934	48.8236	1.0026e-08	1.12596e-05
8	Cla005038	Beta-galactosidase (AHRD V1 ***- B9SWC7_RICCO); contains Interpro domain(s) IPR001944 Glycoside hydrolase, family 35	-2.22859	5.24308	44.0021	3.38873e-08	2.64453e-05
9	Cla014823	1-aminocyclopropane-1-carboxylate oxidase homolog 1 (AHRD V1 **-- ACCH1_ARATH)	-2.5864	5.57142	42.9953	4.4078e-08	3.25876e-05
10	Cla007030	Pore-forming toxin-like protein Hfr-2 (AHRD V1 ***- Q4JEV5_WHEAT); contains Interpro domain(s) IPR008998 Agglutinin	-2.31329	4.35081	42.0765	5.61827e-08	3.94599e-05
11	Cla022103	Os06g0220000 protein (Fragment) (AHRD V1 ***- Q0DDJ2_ORYSJ); contains Interpro domain(s) IPR006766 Phosphate-induced protein 1 conserved region	-3.63404	2.92042	40.8012	7.90305e-08	5.0461e-05
12	Cla022601	MYB transcription factor (AHRD V1 **-* A3F8D7_CAPAN); contains Interpro domain(s) IPR015495 Myb transcription factor	-2.99038	3.70407	40.3801	8.85583e-08	5.18324e-05
13	Cla017570	Kelch-like protein 18 (AHRD V1 *-*- KLH18_HUMAN); contains Interpro domain(s) IPR015915 Kelch-type beta propeller	-2.14915	5.7888	39.9744	9.88787e-08	5.5558e-05
14	Cla020779	ST225 (AHRD V1 ***- B4YYB7_THEHA)	-3.90775	2.95238	39.767	1.04633e-07	5.65299e-05
15	Cla015799	Tyrosine-protein kinase transforming protein Src (AHRD V1 **** SRC_RSVSE); contains Interpro domain(s) IPR015783 ATMRK serine/threonine protein kinase-like	-2.93583	3.50146	39.4776	1.13253e-07	5.89207e-05
16	Cla002254	Multiprotein bridging factor 1 (AHRD V1 ***- Q9LL86_SOLTU); contains Interpro domain(s) IPR013729 Multiprotein bridging factor 1, N-terminal	-2.57075	3.90618	37.6312	1.88942e-07	8.5615e-05
17	Cla005384	G-type lectin S-receptor-like serine/threonine-protein kinase At5g35370 (AHRD V1 **-- Y5537_ARATH); contains Interpro domain(s) IPR001480 Curculin-like (mannose-binding) lectin	-2.17445	5.69083	34.1197	5.17307e-07	0.000207618
18	Cla010955	Galactinol synthase 3 (AHRD V1 ***- C5H0C4_POPTR); contains Interpro domain(s) IPR002495 Glycosyl transferase, family 8	-2.86689	3.79329	33.9352	5.46124e-07	0.000213094
19	Cla016180	Acetylornithine deacetylase or succinyl-diaminopimelate desuccinylase (AHRD V1 **-- D5EG62_AMICL); contains Interpro domain(s) IPR002933 Peptidase M20	-2.98286	3.10016	32.9617	7.28588e-07	0.000262422
20	Cla017166	Unknown Protein (AHRD V1)	-2.25687	6.22086	32.1993	9.15524e-07	0.000321509
21	Cla006465	Unknown Protein (AHRD V1); contains Interpro domain(s) IPR010410 Protein of unknown function DUF1005	-2.33511	4.43473	30.9105	1.35438e-06	0.000432385
22	Cla017592	ABC transporter G family member 27 (AHRD V1 ***- F4J6W2_ARATH); contains Interpro domain(s) IPR013525 ABC-2 type transporter	-1.74752	5.44969	30.6637	1.46104e-06	0.000456073
23	Cla009607	Aluminum-induced protein (Fragment) (AHRD V1 *--- C6FBW9_PSEMZ)	-2.56631	4.11497	29.4184	2.59228e-06	0.00075862
24	Cla017212	CBL-interacting protein kinase (AHRD V1 **** A5YAI9_GOSHI); contains Interpro domain(s) IPR003593 ATPase, AAA+ type, core	-1.56353	6.18302	28.4698	2.89988e-06	0.000814693
25	Cla002485	Os06g0220000 protein (Fragment) (AHRD V1 ***- Q0DDJ2_ORYSJ); contains Interpro domain(s) IPR006766 Phosphate-induced protein 1 conserved region	-1.82101	4.97233	28.0594	3.30458e-06	0.000910185
26	Cla014570	Dehydrin (Fragment) (AHRD V1 *-*- A1IUC3_HELAN); contains Interpro domain(s) IPR000167 Dehydrin	-2.30931	2.97477	27.4717	3.99e-06	0.0010575
27	Cla002241	Trehalose-6-phosphate synthase (AHRD V1 **** E5GC29_CUCME); contains Interpro domain(s) IPR001830 Glycosyl transferase, family 20	-1.74144	4.98086	27.0216	4.61466e-06	0.00117858
28	Cla013099	MYB transcription factor (AHRD V1 **-* A3F8D7_CAPAN); contains Interpro domain(s) IPR015495 Myb transcription factor	-2.55916	3.35153	24.472	1.07203e-05	0.00226522
29	Cla017364	Universal stress protein family protein (AHRD V1 **** D7LT71_ARALL); contains Interpro domain(s) IPR006016 UspA	-1.53963	9.08444	24.488	1.06628e-05	0.00226522
30	Cla020173	Pathogenesis-related protein 1 (AHRD V1 ***- Q39188_ARATH); contains Interpro domain(s) IPR001283 Allergen V5/Tpx-1 related	-2.34998	3.48465	24.1113	1.21108e-05	0.00246552
31	Cla004462	Beta-amylase 6 (AHRD V1 ***- D7MKK4_ARALL); contains Interpro domain(s) IPR013781 Glycoside hydrolase, subgroup, catalytic core	-4.92519	1.51485	23.681	1.52929e-05	0.00306884
32	Cla011254	Unknown Protein (AHRD V1)	-1.60949	6.20049	23.2893	1.60321e-05	0.00317188
33	Cla002265	Plant-specific domain TIGR01615 family protein (AHRD V1 ***- B6UDN7_MAIZE); contains Interpro domain(s) IPR006502 Protein of unknown function DUF506, plant	-3.52623	2.66824	23.0639	1.73255e-05	0.00338016
34	Cla004006	AP-3 complex subunit beta-2 (AHRD V1 *-*- E2BLT7_HARSA); contains Interpro domain(s) IPR011989 Armadillo-like helical	-2.34047	2.89587	20.6961	3.98247e-05	0.00682217
35	Cla017231	Conserved (AHRD V1 *--- Q092W7_STIAD); contains Interpro domain(s) IPR009291 Protein of unknown function DUF946, plant	-1.74532	3.93903	20.2364	4.69906e-05	0.00776561
36	Cla001346	Membrane transporter D1 (AHRD V1 **** GTR1_LEIDO); contains Interpro domain(s) IPR003663 Sugar/inositol transporter	-1.96731	3.85662	20.01	5.10051e-05	0.00814168
37	Cla009403	Pyrimidine 5&apos-nucleotidase (AHRD V1 **-- D9QG58_BRESC); contains Interpro domain(s) IPR010237 Pyrimidine 5-nucleotidase	-6.2057	1.66357	20.0168	5.8579e-05	0.00888976
38	Cla005574	Cysteine proteinase inhibitor (AHRD V1 **** Q30KW6_ZEAMP); contains Interpro domain(s) IPR000010 Proteinase inhibitor I25, cystatin	-1.55218	8.95229	19.6166	5.88558e-05	0.00888976
39	Cla008424	Cysteine proteinase inhibitor 5 (AHRD V1 ***- CYT5_ARATH); contains Interpro domain(s) IPR002885 Pentatricopeptide repeat	-1.59248	10.8534	19.1055	7.09935e-05	0.0104973
40	Cla019065	Chaperone ClpB 2 (AHRD V1 ***- E9RVW8_9FIRM); contains Interpro domain(s) IPR013093 ATPase associated with various cellular activities, AAA-2	-2.99351	5.40358	22.7616	7.25324e-05	0.0105037
41	Cla015927	BTB/POZ domain-containing protein At3g05675 (AHRD V1 *-*- Y3567_ARATH)	-1.64825	3.94186	18.2665	9.69368e-05	0.0134906
42	Cla001951	U-box domain-containing protein 10 (AHRD V1 *--- B3H660_ARATH); contains Interpro domain(s) IPR011989 Armadillo-like helical	-2.01415	2.92065	18.026	0.00010608	0.014328
43	Cla013825	Pyridoxal phosphate-dependent amino acid decarboxylase (AHRD V1 **** A3J2X6_9FLAO); contains Interpro domain(s) IPR002129 Pyridoxal phosphate-dependent decarboxylase	-1.26244	5.71683	17.8955	0.00011142	0.0149058
44	Cla022161	Carbonic anhydrase (AHRD V1 ***- D7TU30_VITVI); contains Interpro domain(s) IPR001765 Carbonic anhydrase	-2.47775	2.53983	17.6584	0.000121845	0.0156407
45	Cla018558	Ninja-family protein 2 (AHRD V1 *-*- NNJA2_WHEAT); contains Interpro domain(s) IPR012463 Protein of unknown function DUF1675	-1.44132	6.13772	17.6307	0.000123129	0.0156407
46	Cla020937	CHY zinc finger family protein expressed (AHRD V1 *-** Q337P2_ORYSJ); contains Interpro domain(s) IPR008913 Zinc finger, CHY-type	-1.97499	4.16097	17.5845	0.000125305	0.0157157
47	Cla011211	Beta-galactosidase (AHRD V1 ***- B9HDL7_POPTR); contains Interpro domain(s) IPR001944 Glycoside hydrolase, family 35	-2.28683	4.70954	18.7721	0.000133939	0.0162193
48	Cla022564	Unknown Protein (AHRD V1)	-1.39086	11.119	17.2461	0.000142494	0.0170652
49	Cla021900	Phytochrome (AHRD V1 ***- B9RFS7_RICCO); contains Interpro domain(s) IPR012129 Phytochrome A/B/C/D/E	-1.35451	5.31738	16.8715	0.000164436	0.0187791
50	Cla004243	Catalytic/ protein phosphatase type 2C/ protein serine/threonine phosphatase (AHRD V1 **** B6TPM6_MAIZE); contains Interpro domain(s) IPR015655 Protein phosphatase 2C	-1.41768	4.13095	16.5241	0.00018797	0.0203494
51	Cla018630	BTB/POZ domain-containing protein (AHRD V1 ***- D2KTV8_LOTJA); contains Interpro domain(s) IPR000197 Zinc finger, TAZ-type	-3.40205	3.07124	16.2429	0.0002096	0.0221177
52	Cla009709	Trehalose-6-phosphate synthase (AHRD V1 **** E5GC29_CUCME); contains Interpro domain(s) IPR001830 Glycosyl transferase, family 20	-1.08486	5.51701	16.0618	0.00022572	0.022976
53	Cla016071	Unknown Protein (AHRD V1); contains Interpro domain(s) IPR010666 Zinc finger, GRF-type	-2.00048	3.28798	15.8612	0.000243215	0.0238912
54	Cla011477	UDP-glucose 4-epimerase (AHRD V1 ***- B0M3E8_PEA); contains Interpro domain(s) IPR005886 UDP-glucose 4-epimerase	-2.21118	3.54716	15.5678	0.000272887	0.0258949
55	Cla016581	BZIP transcription factor (Fragment) (AHRD V1 **** F1DK38_MAIZE); contains Interpro domain(s) IPR011700 Basic leucine zipper	-1.59452	5.16065	15.5512	0.000274673	0.0258949
56	Cla009732	1-aminocyclopropane-1-carboxylate oxidase (AHRD V1 **-- ACCO_ACTDE); contains Interpro domain(s) IPR005123 Oxoglutarate and iron-dependent oxygenase	-1.67063	4.30113	15.3301	0.000299695	0.0273365
57	Cla023372	Alkaline alpha galactosidase I (AHRD V1 **-- Q3Y5A3_CUCSA); contains Interpro domain(s) IPR008811 Raffinose synthase	-1.70794	4.16609	15.2705	0.000306851	0.0276304
58	Cla012183	1-aminocyclopropane-1-carboxylate oxidase 2 (AHRD V1 **-- ACCO2_ARATH); contains Interpro domain(s) IPR005123 Oxoglutarate and iron-dependent oxygenase	-1.70654	4.77659	15.1759	0.000343631	0.0299813
59	Cla004730	Elongation factor 1-alpha (AHRD V1 ***- B9RWF4_RICCO); contains Interpro domain(s) IPR004539 Translation elongation factor EF1A, eukaryotic and archaeal	-1.22411	5.68812	14.9657	0.000346302	0.0300278
60	Cla010101	Trehalose 6-phosphate synthase (AHRD V1 **** Q2TSD5_GOSHI); contains Interpro domain(s) IPR001830 Glycosyl transferase, family 20	-1.51311	3.94255	14.7468	0.00037792	0.0321215
61	Cla023429	Unknown Protein (AHRD V1); contains Interpro domain(s) IPR001372 Dynein light chain, type 1 and 2	-1.81633	3.79328	14.7749	0.000411757	0.0340232
62	Cla018389	Zinc finger A20 and AN1 domain-containing stress-associated protein 6 (AHRD V1 *-** C1C2A2_9MAXI); contains Interpro domain(s) IPR000058 Zinc finger, AN1-type	-1.42141	5.69457	14.5367	0.000411112	0.0340232
63	Cla019959	Universal stress protein (AHRD V1 **** B6SNQ1_MAIZE); contains Interpro domain(s) IPR006016 UspA	-1.74569	4.34319	14.3465	0.000485518	0.0394224
64	Cla011077	Short chain dehydrogenase/reductase (AHRD V1 **-- C0LZ70_NANDO); contains Interpro domain(s) IPR002198 Short-chain dehydrogenase/reductase SDR	-2.36043	2.67723	13.853	0.000542007	0.0427729
65	Cla004993	Glutaredoxin family protein (AHRD V1 **-- D7LH54_ARALL); contains Interpro domain(s) IPR012336 Thioredoxin-like fold	-1.36542	3.92072	13.86	0.000540479	0.0427729
66	Cla000323	At4g40080-like protein (Fragment) (AHRD V1 *-*- B3SK81_ARALP); contains Interpro domain(s) IPR013809 Epsin-like, N-terminal	-2.799	2.20876	13.762	0.000562501	0.0438969
67	Cla003593	Aquaporin (AHRD V1 ***- Q39956_HELAN); contains Interpro domain(s) IPR000425 Major intrinsic protein	-2.58695	3.9614	15.0767	0.000605273	0.0459582
68	Cla017544	Protein phosphatase 2c-like protein (AHRD V1 **** Q8S2S5_THEHA); contains Interpro domain(s) IPR015655 Protein phosphatase 2C	-1.59187	3.74368	13.3608	0.000662989	0.0492752

## Sheet: up_USVL677-PMS8dpi
SL no.	Geneid	BIOLOGICAL.FUNCTIONS	logFC	logCPM	F	PValue	FDR
1	Cla003614	Unknown Protein (AHRD V1)	7.88611	5.16778	231.971	1.72972e-19	2.42974e-15
2	Cla001254	Receptor kinase (AHRD V1 **** D9IAP8_GOSHI); contains Interpro domain(s) IPR002290 Serine/threonine protein kinase	6.98486	4.43357	197.933	3.44724e-18	2.42117e-14
3	Cla014681	Potassium transporter (AHRD V1 ***- A9SMZ3_PHYPA); contains Interpro domain(s) IPR018519 Potassium uptake protein, kup IPR003855 K+ potassium transporter	8.37748	5.41688	173.122	5.23396e-17	2.45071e-13
4	Cla016032	UDP glycosyltransferase (AHRD V1 ***- C1JIE1_9SOLA); contains Interpro domain(s) IPR002213 UDP-glucuronosyl/UDP-glucosyltransferase	5.86413	6.50517	164.876	9.72194e-17	3.4141e-13
5	Cla001950	Unknown Protein (AHRD V1)	6.28212	4.1798	156.404	2.49153e-16	6.99971e-13
6	Cla017037	ATP binding / ATPase/ nucleoside-triphosphatase/ nucleotide binding protein (AHRD V1 **-* Q9LJJ5_ARATH); contains Interpro domain(s) IPR003959 ATPase, AAA-type, core	5.30129	7.96342	150.85	4.7194e-16	1.10489e-12
7	Cla021559	Protease inhibitor 1 (AHRD V1 ***- D3W0X2_9ROSI); contains Interpro domain(s) IPR000864 Proteinase inhibitor I13, potato inhibitor I	10.8892	5.0929	154.231	6.67199e-16	1.33888e-12
8	Cla019485	Polyphenol oxidase (AHRD V1 ***- E5Q8T0_ZIZJJ); contains Interpro domain(s) IPR016213 Polyphenol oxidase, plant	6.25163	5.3602	143.379	1.14767e-15	2.01516e-12
9	Cla021980	Ankyrin repeat-containing protein (AHRD V1 **-- Q9LU58_ARATH); contains Interpro domain(s) IPR011011 Zinc finger, FYVE/PHD-type	5.38567	5.54795	140.769	1.57875e-15	2.46408e-12
10	Cla000713	Heat stress transcription factor (AHRD V1 ***- D4QAU8_CARPA); contains Interpro domain(s) IPR000232 Heat shock factor (HSF)-type, DNA-binding	4.97242	5.36657	131.064	5.38167e-15	7.55964e-12
11	Cla006745	Cytochrome P450 (AHRD V1 ***- B9NAD7_POPTR); contains Interpro domain(s) IPR001128 Cytochrome P450	5.99583	4.1696	123.067	1.55762e-14	1.98908e-11
12	Cla012677	Unknown Protein (AHRD V1)	5.52032	4.39868	121.747	1.86552e-14	2.01577e-11
13	Cla003187	Peroxidase (AHRD V1 ***- Q40559_CUCSA); contains Interpro domain(s) IPR002016 Haem peroxidase, plant/fungal/bacterial	4.22227	6.89909	122.185	1.75693e-14	2.01577e-11
14	Cla015574	Beta-fructofuranosidase insoluble isoenzyme 2 (AHRD V1 **-- B6U1H5_MAIZE); contains Interpro domain(s) IPR001362 Glycoside hydrolase, family 32	5.00337	4.81548	118.083	3.10082e-14	3.11123e-11
15	Cla021338	Glutathione S-transferase (AHRD V1 ***- D8UY87_GLYSO); contains Interpro domain(s) IPR004046 Glutathione S-transferase, C-terminal	4.35378	5.39431	117.487	3.37174e-14	3.15752e-11
16	Cla012528	Cytochrome P450 (AHRD V1 ***- Q0PNH1_CAPCH); contains Interpro domain(s) IPR001128 Cytochrome P450	9.83742	4.39042	119.485	4.60613e-14	4.0439e-11
17	Cla004940	Heavy-metal-associated domain-containing protein (AHRD V1 *--* O03982_ARATH); contains Interpro domain(s) IPR006121 Heavy metal transport/detoxification protein	4.30502	5.96241	114.457	5.18626e-14	4.28538e-11
18	Cla016322	Arabidopsis thaliana genomic DNA chromosome 5 P1 clone MOK16 (AHRD V1 *--- Q9LYW2_ARATH); contains Interpro domain(s) IPR007608 Protein of unknown function DUF584	5.26201	4.04703	111.385	8.09295e-14	6.26804e-11
19	Cla010665	1-aminocyclopropane-1-carboxylate oxidase 5 (AHRD V1 **-- ACCO5_ARATH); contains Interpro domain(s) IPR005123 Oxoglutarate and iron-dependent oxygenase	3.64102	6.22829	111.068	8.47817e-14	6.26804e-11
20	Cla017036	ATP binding / ATPase/ nucleoside-triphosphatase/ nucleotide binding protein (AHRD V1 **-* Q9LJJ5_ARATH); contains Interpro domain(s) IPR003959 ATPase, AAA-type, core	5.39991	6.2455	109.597	1.25e-13	8.77937e-11
21	Cla018979	Unknown Protein (AHRD V1)	4.17438	5.10631	106.614	1.64456e-13	1.02154e-10
22	Cla006655	UDP-glycosyltransferase 74 F1 (AHRD V1 ***- F4IS54_ARATH); contains Interpro domain(s) IPR002213 UDP-glucuronosyl/UDP-glucosyltransferase	3.56787	6.56077	106.502	1.67262e-13	1.02154e-10
23	Cla020533	Nodulin family protein (AHRD V1 **-- D7MWD3_ARALL); contains Interpro domain(s) IPR010658 Nodulin-like	5.18567	5.00541	105.794	1.86167e-13	1.08962e-10
24	Cla018507	Unknown Protein (AHRD V1)	4.37539	5.63819	104.533	2.2563e-13	1.26777e-10
25	Cla004998	Methyltransferase type 11 (AHRD V1 ***- D5CUP8_SIDLE); contains Interpro domain(s) IPR013216 Methyltransferase type 11	5.10636	3.75686	103.567	2.61704e-13	1.36154e-10
26	Cla018026	WRKY transcription factor 17 (AHRD V1 **** C9DI06_9ROSI); contains Interpro domain(s) IPR003657 DNA-binding WRKY	5.04418	4.66684	103.599	2.60443e-13	1.36154e-10
27	Cla018159	Glutathione S-transferase (AHRD V1 ***- B4XRA3_GOSHI); contains Interpro domain(s) IPR004046 Glutathione S-transferase, C-terminal	9.52098	3.55249	101.87	5.66845e-13	2.84374e-10
28	Cla003674	Unknown Protein (AHRD V1)	3.94884	4.60617	97.7137	6.56882e-13	3.1818e-10
29	Cla018942	Glutathione S-transferase (AHRD V1 ***- Q84T17_PHAAT); contains Interpro domain(s) IPR017933 Glutathione S-transferase/chloride channel, C-terminal	5.20641	3.57851	96.1455	8.46017e-13	3.96134e-10
30	Cla017196	Respiratory burst oxidase-like protein (AHRD V1 ***- C1IHQ9_9ROSI); contains Interpro domain(s) IPR013121 Ferric reductase, NAD binding	3.32594	6.39803	89.9125	2.38062e-12	1.04502e-09
31	Cla015169	Unknown Protein (AHRD V1)	6.10866	3.05362	88.621	2.96764e-12	1.26323e-09
32	Cla011362	Heat shock protein 5 (AHRD V1 ***- E4W3Z2_HAELO); contains Interpro domain(s) IPR013126 Heat shock protein 70	3.13186	6.30312	87.7865	3.42582e-12	1.41537e-09
33	Cla023146	Cytochrome P450 (AHRD V1 ***- B9NFM5_POPTR); contains Interpro domain(s) IPR001128 Cytochrome P450	4.61581	4.68165	87.3535	3.69211e-12	1.44064e-09
34	Cla021522	Phosphate transporter (AHRD V1 ***- C3UZD1_SOYBN); contains Interpro domain(s) IPR004738 Phosphate permease	4.58844	4.57405	87.4089	3.65685e-12	1.44064e-09
35	Cla021525	Ethylene-responsive transcription factor (AHRD V1 **** F2Y9E9_COFAR); contains Interpro domain(s) IPR001471 Pathogenesis-related transcriptional factor and ERF, DNA-binding	4.95615	4.1189	84.716	5.85654e-12	2.22343e-09
36	Cla009799	Remorin family protein (AHRD V1 **-- D7KET1_ARALL); contains Interpro domain(s) IPR005516 Remorin, C-terminal region	3.82561	4.4693	83.4863	7.28566e-12	2.62415e-09
37	Cla005408	Glutathione S-transferase (AHRD V1 ***- Q8H9E7_CUCMA); contains Interpro domain(s) IPR004046 Glutathione S-transferase, C-terminal	3.53977	7.60296	83.0167	7.9777e-12	2.80157e-09
38	Cla023018	UDP-glycosyltransferase (AHRD V1 ***- D7KLQ4_ARALL); contains Interpro domain(s) IPR002213 UDP-glucuronosyl/UDP-glucosyltransferase	9.05466	2.52151	84.7767	8.86222e-12	3.03628e-09
39	Cla018614	Glutathione S-transferase (AHRD V1 ***- Q9FUT0_ARATH); contains Interpro domain(s) IPR004046 Glutathione S-transferase, C-terminal	4.75907	4.82081	80.0601	1.35403e-11	4.52858e-09
40	Cla005982	Myb-related transcription factor (AHRD V1 **-* B2CZJ1_CAPAN); contains Interpro domain(s) IPR015495 Myb transcription factor	9.40073	2.78222	82.2201	2.12662e-11	6.71032e-09
41	Cla020449	Methyltransferase type 11 (AHRD V1 ***- B4S4W9_PROA2); contains Interpro domain(s) IPR013216 Methyltransferase type 11	3.66179	4.69469	77.5651	2.14967e-11	6.71032e-09
42	Cla019991	Unknown Protein (AHRD V1)	4.95695	3.17772	73.7222	4.465e-11	1.28e-08
43	Cla012570	Cytochrome P450 (AHRD V1 ***- Q0PNH1_CAPCH); contains Interpro domain(s) IPR001128 Cytochrome P450	5.6128	3.52856	73.2907	4.85422e-11	1.36374e-08
44	Cla012654	ATP-binding cassette transporter (AHRD V1 ***- D8T797_SELML); contains Interpro domain(s) IPR013525 ABC-2 type transporter	5.60489	3.78023	72.541	5.6169e-11	1.54707e-08
45	Cla011414	Heavy-metal-associated domain-containing protein (AHRD V1 *--* O03982_ARATH); contains Interpro domain(s) IPR006121 Heavy metal transport/detoxification protein	4.3395	4.54594	71.7871	6.51105e-11	1.72567e-08
46	Cla003403	1-aminocyclopropane-1-carboxylate oxidase (AHRD V1 **-- B6SUN2_MAIZE); contains Interpro domain(s) IPR005123 Oxoglutarate and iron-dependent oxygenase	2.94005	7.59474	71.1549	7.37509e-11	1.84996e-08
47	Cla003319	Cellulose synthase (AHRD V1 ***- B9IMB3_POPTR); contains Interpro domain(s) IPR005150 Cellulose synthase	4.2672	3.84499	70.7171	8.04313e-11	1.95283e-08
48	Cla009138	Glutamate decarboxylase (AHRD V1 **** A0EJ88_POPCN); contains Interpro domain(s) IPR010107 Glutamate decarboxylase	2.45798	9.31357	70.7045	8.06322e-11	1.95283e-08
49	Cla021554	Proteinase inhibitor I-B (AHRD V1 ***- IPIB_TOBAC); contains Interpro domain(s) IPR000864 Proteinase inhibitor I13, potato inhibitor I	4.88858	4.06847	69.3204	1.06299e-10	2.40835e-08
50	Cla022319	DUF250 domain membrane protein (AHRD V1 **-- B6Q5D4_PENMQ); contains Interpro domain(s) IPR004853 Protein of unknown function DUF250	3.10981	5.36367	68.1465	1.34735e-10	2.91172e-08
51	Cla007644	Ammonium transporter (AHRD V1 ***- B9HSW3_POPTR); contains Interpro domain(s) IPR001905 Ammonium transporter	3.23998	5.32245	67.3958	1.56996e-10	3.29153e-08
52	Cla021613	N-acetyltransferase (AHRD V1 **** B4FQJ3_MAIZE); contains Interpro domain(s) IPR000182 GCN5-related N-acetyltransferase	3.88446	4.0464	67.1277	1.65848e-10	3.42598e-08
53	Cla014921	Oxidoreductase zinc-binding dehydrogenase family (AHRD V1 **** B7JH70_BACC0); contains Interpro domain(s) IPR002085 Alcohol dehydrogenase superfamily, zinc-containing	3.29229	4.5167	65.5257	2.30834e-10	4.44182e-08
54	Cla019869	Kunitz trypsin inhibitor 4 (AHRD V1 **** B4UWB2_ARAHY); contains Interpro domain(s) IPR011065 Kunitz inhibitor ST1-like	7.22655	2.82746	66.8101	2.59481e-10	4.85991e-08
55	Cla011268	Malic enzyme (AHRD V1 ***- B9RKI6_RICCO); contains Interpro domain(s) IPR012302 Malic enzyme, NAD-binding	2.68961	7.96488	64.8277	2.67012e-10	4.93516e-08
56	Cla015298	4-Coumarate CoA ligase (AHRD V1 ***- B2Z6P0_POPTR); contains Interpro domain(s) IPR000873 AMP-dependent synthetase and ligase	6.53365	2.3133	66.1794	2.79343e-10	5.09601e-08
57	Cla006913	Cytokinin riboside 5&apos;-monophosphate phosphoribohydrolase LOG (AHRD V1 **-- LOG_ORYSJ); contains Interpro domain(s) IPR005269 Conserved hypothetical protein CHP00730	3.58869	4.18921	64.5279	2.84322e-10	5.12034e-08
58	Cla013190	C2 domain-containing protein (AHRD V1 **-- D7L7Y3_ARALL); contains Interpro domain(s) IPR018029 C2 membrane targeting protein	5.66792	4.25947	62.4702	4.60597e-10	7.98765e-08
59	Cla001623	Pathogenesis-related protein 1a (AHRD V1 ***- Q00MX6_MALDO); contains Interpro domain(s) IPR001283 Allergen V5/Tpx-1 related	4.81206	5.26062	63.5501	5.39088e-10	9.23485e-08
60	Cla012690	ADP ATP carrier protein 1 (AHRD V1 ***- F8L6N5_9CHLA); contains Interpro domain(s) IPR004667 ADP/ATP carrier protein	3.75424	4.50254	60.6816	6.46771e-10	1.08157e-07
61	Cla015613	Receptor-like protein kinase (AHRD V1 **** Q9FN95_ARATH); contains Interpro domain(s) IPR002290 Serine/threonine protein kinase	3.23336	5.31499	60.6207	6.55395e-10	1.0831e-07
62	Cla008888	Methionine gamma-lyase (AHRD V1 ***- A8UPL5_9FLAO); contains Interpro domain(s) IPR000277 Cys/Met metabolism, pyridoxal phosphate-dependent enzyme	2.40162	6.64831	60.2779	7.06279e-10	1.15362e-07
63	Cla009990	Multidrug resistance protein ABC transporter family (AHRD V1 ***- B9HTC0_POPTR); contains Interpro domain(s) IPR003439 ABC transporter-like	4.05842	3.18162	59.9123	7.65111e-10	1.21059e-07
64	Cla008185	Unknown Protein (AHRD V1)	2.98241	5.13529	59.901	7.67014e-10	1.21059e-07
65	Cla004164	Interferon-induced GTP-binding protein Mx (Fragment) (AHRD V1 *--* MX_PERFL); contains Interpro domain(s) IPR015577 Interferon-induced Mx protein	3.20199	4.54136	59.5837	8.22371e-10	1.28354e-07
66	Cla011491	Adenosine 3&apos-phospho 5&apos-phosphosulfate transporter 2 (AHRD V1 **-- E6ZIE0_DICLA); contains Interpro domain(s) IPR013657 UAA transporter	4.10587	3.81474	58.9711	9.41377e-10	1.44076e-07
67	Cla012599	Aminopeptidase (AHRD V1 **** E5GB92_CUCME); contains Interpro domain(s) IPR015568 Peptidase M1, puromycin-sensitive aminopeptidase	3.01324	4.65554	58.9115	9.53877e-10	1.44076e-07
68	Cla019483	Polyphenol oxidase (AHRD V1 ***- E5Q8T0_ZIZJJ); contains Interpro domain(s) IPR016213 Polyphenol oxidase, plant	2.38711	8.41131	58.8264	9.7202e-10	1.45255e-07
69	Cla018501	MYB transcription factor (AHRD V1 *-** B4FU27_MAIZE); contains Interpro domain(s) IPR015495 Myb transcription factor	6.41055	2.58176	58.6553	1.00963e-09	1.46209e-07
70	Cla018318	Heavy metal-associated domain containing protein expressed (AHRD V1 *-** Q7XE25_ORYSJ); contains Interpro domain(s) IPR006121 Heavy metal transport/detoxification protein	2.90716	5.72214	58.6921	1.00142e-09	1.46209e-07
71	Cla013449	Succinate semialdehyde dehydrogenase (AHRD V1 ***- B6TPI6_MAIZE); contains Interpro domain(s) IPR010102 Succinic semialdehyde dehydrogenase	3.04072	4.59748	58.5629	1.03056e-09	1.47718e-07
72	Cla018162	Glutathione S-transferase (AHRD V1 ***- B4XRA3_GOSHI); contains Interpro domain(s) IPR004046 Glutathione S-transferase, C-terminal	4.51222	4.203	56.9113	1.49191e-09	2.03465e-07
73	Cla013890	Receptor-like protein kinase At3g21340 (AHRD V1 *-** RLK6_ARATH); contains Interpro domain(s) IPR002290 Serine/threonine protein kinase	4.84835	3.37072	56.5314	1.62585e-09	2.19599e-07
74	Cla017068	Alpha-dioxygenase (AHRD V1 **-- Q5GQ66_PEA); contains Interpro domain(s) IPR002007 Haem peroxidase, animal	8.56019	2.30141	58.3954	1.9144e-09	2.56111e-07
75	Cla001849	Peroxidase (AHRD V1 ***- Q43499_SOLLC); contains Interpro domain(s) IPR002016 Haem peroxidase, plant/fungal/bacterial	4.99297	3.18047	55.5725	2.02281e-09	2.68061e-07
76	Cla006906	NAC domain protein IPR003441 (AHRD V1 ***- B9H1P6_POPTR); contains Interpro domain(s) IPR003441 No apical meristem (NAM) protein	2.6503	6.1506	55.2903	2.15798e-09	2.80678e-07
77	Cla013479	Zinc ion binding protein (AHRD V1 **** F4IDI7_ARATH); contains Interpro domain(s) IPR001841 Zinc finger, RING-type	2.86078	7.27462	54.9813	2.40778e-09	3.10295e-07
78	Cla011244	Inositol oxygenase 1 (AHRD V1 ***- F4HW72_ARATH); contains Interpro domain(s) IPR007828 Protein of unknown function DUF706	2.75894	3.85604	54.6617	2.49417e-09	3.18506e-07
79	Cla002084	WRKY transcription factor-b (AHRD V1 *-** Q5DJU0_CAPAN); contains Interpro domain(s) IPR003657 DNA-binding WRKY	3.79685	3.34662	52.664	3.97641e-09	4.94306e-07
80	Cla005985	Ethylene-responsive transcription factor (AHRD V1 **** F2Y9E9_COFAR); contains Interpro domain(s) IPR001471 Pathogenesis-related transcriptional factor and ERF, DNA-binding	2.74843	4.95398	52.3993	4.233e-09	5.21588e-07
81	Cla006646	SAUR-like auxin-responsive protein (AHRD V1 ***- Q2V359_ARATH); contains Interpro domain(s) IPR003676 Auxin responsive SAUR protein	5.95197	1.75409	54.5436	4.38879e-09	5.29266e-07
82	Cla013986	Cytochrome P450 (AHRD V1 *-*- B9NAD7_POPTR); contains Interpro domain(s) IPR001128 Cytochrome P450	3.08405	4.1344	52.2279	4.40835e-09	5.29266e-07
83	Cla016563	Universal stress protein 1 (AHRD V1 **-* B0YQX0_GOSAR); contains Interpro domain(s) IPR006016 UspA	2.56387	5.17435	52.0828	4.5627e-09	5.43155e-07
84	Cla020913	Receptor-like kinase (AHRD V1 **** Q9LL52_ORYSA); contains Interpro domain(s) IPR002290 Serine/threonine protein kinase	3.9212	3.76514	51.6522	5.05491e-09	5.9426e-07
85	Cla014133	Phospho-2-dehydro-3-deoxyheptonate aldolase 1 (AHRD V1 ***- B6TUB8_MAIZE); contains Interpro domain(s) IPR002480 DAHP synthetase, class II	3.47785	5.03644	51.5361	5.19685e-09	6.03307e-07
86	Cla004116	Membrane transporter D1 (AHRD V1 **** GTR1_LEIDO); contains Interpro domain(s) IPR003663 Sugar/inositol transporter	2.77139	4.21765	51.2185	5.60701e-09	6.40338e-07
87	Cla018160	Glutathione S-transferase (AHRD V1 ***- Q84T17_PHAAT); contains Interpro domain(s) IPR004046 Glutathione S-transferase, C-terminal	4.63223	3.48581	50.8284	6.15743e-09	6.91947e-07
88	Cla010932	6-phosphogluconate dehydrogenase decarboxylating (AHRD V1 ***- B9VWD5_CUCSA); contains Interpro domain(s) IPR006113 6-phosphogluconate dehydrogenase, decarboxylating	2.03189	6.4019	50.7007	6.34967e-09	7.02314e-07
89	Cla012633	BHLH transcription factor-like (AHRD V1 *-*- Q8S0N2_ORYSJ); contains Interpro domain(s) IPR011598 Helix-loop-helix DNA-binding	4.55169	3.61215	50.4331	6.77313e-09	7.37536e-07
90	Cla016054	UDP-glucosyltransferase 1 (AHRD V1 ***- C6ZRH7_CAPAN); contains Interpro domain(s) IPR002213 UDP-glucuronosyl/UDP-glucosyltransferase	4.59295	2.98541	49.3161	8.8856e-09	9.38467e-07
91	Cla020352	NADH pyrophosphatase (AHRD V1 **-- C3QN96_9BACE); contains Interpro domain(s) IPR000086 NUDIX hydrolase domain	6.29272	1.98774	49.0163	1.20345e-08	1.25221e-06
92	Cla018613	Glutathione S-transferase (AHRD V1 ***- Q9FUT0_ARATH); contains Interpro domain(s) IPR004046 Glutathione S-transferase, C-terminal	2.89714	5.70383	48.3255	1.24418e-08	1.28507e-06
93	Cla016048	Cinnamyl alcohol dehydrogenase (AHRD V1 ***- B5AMJ6_GOSHI); contains Interpro domain(s) IPR002085 Alcohol dehydrogenase superfamily, zinc-containing	4.19739	3.5543	47.7343	1.32134e-08	1.34499e-06
94	Cla013087	UDP glycosyltransferase (AHRD V1 ***- C1JIE1_9SOLA); contains Interpro domain(s) IPR002213 UDP-glucuronosyl/UDP-glucosyltransferase	2.58411	5.95706	47.7365	1.31188e-08	1.34499e-06
95	Cla017396	Epoxide hydrolase 2 (AHRD V1 ***- D8L7V8_PRUPE); contains Interpro domain(s) IPR000073 Alpha/beta hydrolase fold-1	2.98556	4.51551	47.568	1.3681e-08	1.37269e-06
96	Cla017166	Unknown Protein (AHRD V1)	2.41476	6.22086	47.1995	1.50001e-08	1.48385e-06
97	Cla023292	Cytochrome P450 (AHRD V1 ***- B9NEQ9_POPTR); contains Interpro domain(s) IPR001128 Cytochrome P450	3.53356	4.52058	47.1236	1.52882e-08	1.49197e-06
98	Cla013110	Indole-3-acetic acid-amido synthetase GH3.2 (AHRD V1 **-- F4JS15_ARATH); contains Interpro domain(s) IPR004993 GH3 auxin-responsive promoter	3.49934	3.62337	47.0508	1.55696e-08	1.50832e-06
99	Cla006010	Cytochrome P450 (AHRD V1 ***- B9P4S4_POPTR); contains Interpro domain(s) IPR001128 Cytochrome P450	2.59342	5.75579	46.929	1.60527e-08	1.54447e-06
100	Cla003188	Peroxidase (AHRD V1 ***- Q40559_CUCSA); contains Interpro domain(s) IPR002016 Haem peroxidase, plant/fungal/bacterial	2.50662	7.98607	46.3383	1.86278e-08	1.75614e-06
101	Cla006622	Peroxidase (AHRD V1 ***- Q9XIV9_TOBAC); contains Interpro domain(s) IPR002016 Haem peroxidase, plant/fungal/bacterial	8.11556	1.87648	46.7351	2.09358e-08	1.96057e-06
102	Cla016321	Geranylgeranyl pyrophosphate synthase 4 (AHRD V1 ***- F1C935_SOLPN); contains Interpro domain(s) IPR008949 Terpenoid synthase	3.61312	4.96508	46.3004	2.56183e-08	2.32168e-06
103	Cla018034	Protein LURP-one-related 15 (AHRD V1 ***- LOR15_ARATH); contains Interpro domain(s) IPR007612 Protein of unknown function DUF567	3.23811	4.54831	45.4501	2.55638e-08	2.32168e-06
104	Cla006633	Heavy-metal-associated domain-containing protein (AHRD V1 *-** O03982_ARATH); contains Interpro domain(s) IPR006121 Heavy metal transport/detoxification protein	2.4226	7.3882	44.8179	2.74477e-08	2.44024e-06
105	Cla016932	Jasmonate-induced protein (AHRD V1 ***- B6TLX4_MAIZE)	4.7108	4.74895	44.233	3.19182e-08	2.78843e-06
106	Cla020653	Hydroxycinnamoyl transferase (AHRD V1 **-* E8ZAP2_SOLSC); contains Interpro domain(s) IPR003480 Transferase	3.46832	3.38372	43.7828	3.58755e-08	3.11076e-06
107	Cla000707	Serine/threonine-protein kinase 3 (AHRD V1 *-** STK3_DANRE); contains Interpro domain(s) IPR002290 Serine/threonine protein kinase	4.17513	2.69007	43.156	4.22571e-08	3.64163e-06
108	Cla019547	Phospholipase A1 (AHRD V1 **-- A4ZX88_BRACM); contains Interpro domain(s) IPR002921 Lipase, class 3	3.81497	4.95968	42.7811	4.66319e-08	3.94601e-06
109	Cla019559	Chitinase (AHRD V1 ***- D0QU15_LACSA); contains Interpro domain(s) IPR016283 Glycoside hydrolase, family 19	5.69523	2.69051	42.5853	4.91023e-08	4.13018e-06
110	Cla006422	Unknown Protein (AHRD V1)	6.97175	3.68092	52.1132	5.10638e-08	4.25745e-06
111	Cla020293	Nodulin family protein (AHRD V1 **-- D7L7M7_ARALL); contains Interpro domain(s) IPR010658 Nodulin-like	3.55715	3.9406	42.4253	5.12215e-08	4.25745e-06
112	Cla021170	WRKY transcription factor 6 (AHRD V1 **** C9DHZ5_9ROSI); contains Interpro domain(s) IPR003657 DNA-binding WRKY	2.49115	5.04771	42.387	5.17438e-08	4.27556e-06
113	Cla021574	Wall-associated receptor kinase-like 18 (AHRD V1 *-** WAKLN_ARATH); contains Interpro domain(s) IPR002290 Serine/threonine protein kinase	3.22094	3.51363	42.0258	5.69445e-08	4.59712e-06
114	Cla013424	Ethylene-responsive transcription factor 4 (AHRD V1 *-** B6TYT8_MAIZE); contains Interpro domain(s) IPR001471 Pathogenesis-related transcriptional factor and ERF, DNA-binding	2.47311	4.79506	41.7716	6.09284e-08	4.89064e-06
115	Cla020738	Calmodulin-like protein 41 (AHRD V1 ***- B6T5H7_MAIZE); contains Interpro domain(s) IPR011992 EF-Hand type	3.93264	3.06673	41.4337	6.66829e-08	5.29206e-06
116	Cla018009	Pyruvate decarboxylase 1 (AHRD V1 ***- Q84V95_LOTCO); contains Interpro domain(s) IPR012110 Pyruvate decarboxylase/indolepyruvate decarboxylase	4.92771	2.33608	40.9476	7.59751e-08	5.92197e-06
117	Cla021803	Calmodulin (AHRD V1 ***- D3PJ43_9MAXI); contains Interpro domain(s) IPR011992 EF-Hand type	2.49093	5.57021	40.9314	7.63064e-08	5.92197e-06
118	Cla016490	6-phosphogluconate dehydrogenase decarboxylating (AHRD V1 ***- B9SXT4_RICCO); contains Interpro domain(s) IPR006113 6-phosphogluconate dehydrogenase, decarboxylating	2.3144	4.52775	40.9562	7.57988e-08	5.92197e-06
119	Cla010018	Cytochrome P450 (AHRD V1 ***- B9HLE4_POPTR); contains Interpro domain(s) IPR001128 Cytochrome P450	3.52186	3.39945	40.7805	7.94741e-08	6.13391e-06
120	Cla010922	High mobility group family (AHRD V1 ***- B9GXG3_POPTR); contains Interpro domain(s) IPR000910 High mobility group, HMG1/HMG2	7.83568	2.85809	41.378	8.15298e-08	6.2225e-06
121	Cla018298	Phenylalanine ammonia-lyase (AHRD V1 ***- B9S0K2_RICCO); contains Interpro domain(s) IPR005922 Phenylalanine ammonia-lyase	3.86803	3.91293	40.6668	8.19508e-08	6.2225e-06
122	Cla021948	Lysine decarboxylase-like protein (AHRD V1 **-- B6TE71_MAIZE); contains Interpro domain(s) IPR005269 Conserved hypothetical protein CHP00730	2.87447	5.77455	43.0613	8.52377e-08	6.43728e-06
123	Cla010020	Cytochrome P450 (AHRD V1 ***- B9HLE4_POPTR); contains Interpro domain(s) IPR001128 Cytochrome P450	3.05619	3.85188	40.3207	8.99972e-08	6.76038e-06
124	Cla006317	Unknown Protein (AHRD V1)	2.45079	4.25566	40.1403	9.45151e-08	7.06198e-06
125	Cla007757	Unknown Protein (AHRD V1)	2.97559	3.98716	40.0548	9.6738e-08	7.15199e-06
126	Cla022648	AP2-like ethylene-responsive transcription factor (AHRD V1 *-** A8MQS2_ARATH); contains Interpro domain(s) IPR001471 Pathogenesis-related transcriptional factor and ERF, DNA-binding	4.78377	1.93713	39.9727	9.89256e-08	7.27543e-06
127	Cla022690	Drought-induced protein 1 (AHRD V1 ***- Q6XPS8_9FABA)	5.70901	2.04895	40.228	1.10437e-07	8.07974e-06
128	Cla021430	Glutathione reductase (AHRD V1 ***- E0XJQ3_CUCSA); contains Interpro domain(s) IPR006324 Glutathione reductase, plant	2.05589	6.9231	38.908	1.32458e-07	9.54173e-06
129	Cla010724	Membrane transporter D1 (AHRD V1 **** GTR1_LEIDO); contains Interpro domain(s) IPR003663 Sugar/inositol transporter	4.66329	3.17963	38.8711	1.33812e-07	9.59011e-06
130	Cla017409	Bifunctional polymyxin resistance protein ArnA (AHRD V1 **-- ARNA_PECCP); contains Interpro domain(s) IPR016040 NAD(P)-binding domain	2.79191	4.16264	38.4024	1.52355e-07	1.06474e-05
131	Cla014879	MazG nucleotide pyrophosphohydrolase (AHRD V1 ***- D9SGR6_GALCS); contains Interpro domain(s) IPR011394 NTP Pyrophosphohydrolase MazG-related, RS21-C6	3.38306	3.25662	38.048	1.68153e-07	1.16933e-05
132	Cla007393	Receptor kinase 5 (AHRD V1 **** Q948X2_BRACM); contains Interpro domain(s) IPR002290 Serine/threonine protein kinase	3.53241	3.8864	37.9122	1.74646e-07	1.19818e-05
133	Cla010916	Unknown Protein (AHRD V1)	2.38282	6.04151	37.9078	1.74861e-07	1.19818e-05
134	Cla018547	Alpha-1 4-glucan-protein synthase (AHRD V1 **-- B9RLK7_RICCO); contains Interpro domain(s) IPR004901 Alpha-1,4-glucan-protein synthase, UDP-forming	3.55995	3.97139	37.7984	1.80295e-07	1.22942e-05
135	Cla002470	Alternative oxidase (AHRD V1 ***- D4P4J8_CITLA); contains Interpro domain(s) IPR002680 Alternative oxidase	1.82064	7.44305	37.7666	1.81907e-07	1.23042e-05
136	Cla021173	UDP-glycosyltransferase (AHRD V1 ***- B9U3W6_MEDTR); contains Interpro domain(s) IPR002213 UDP-glucuronosyl/UDP-glucosyltransferase	1.87974	7.49878	37.6373	1.88619e-07	1.26168e-05
137	Cla020535	Nodulin family protein (AHRD V1 **-- D7MWD3_ARALL); contains Interpro domain(s) IPR010658 Nodulin-like	4.40403	2.49518	37.4259	2.00153e-07	1.3262e-05
138	Cla017213	WRKY transcription factor 4 (AHRD V1 **** E7BTN1_VITVI); contains Interpro domain(s) IPR003657 DNA-binding WRKY	4.09981	4.06452	39.8965	1.99844e-07	1.3262e-05
139	Cla015814	Monooxygenase FAD-binding (AHRD V1 **-- B7ICG4_ACIB5); contains Interpro domain(s) IPR006076 FAD dependent oxidoreductase	2.36454	4.28043	37.3786	2.02833e-07	1.3314e-05
140	Cla018059	WRKY transcription factor 6 (AHRD V1 **** A7UGD3_SOLTU); contains Interpro domain(s) IPR003657 DNA-binding WRKY	2.83257	4.72902	37.3536	2.04265e-07	1.33456e-05
141	Cla013858	Glycogenin-like protein (AHRD V1 **-- Q5NA53_ORYSJ); contains Interpro domain(s) IPR002495 Glycosyl transferase, family 8	3.8045	2.56539	37.195	2.13595e-07	1.37028e-05
142	Cla014239	ATP-dependent zinc metalloprotease FtsH 2 (AHRD V1 *--* FTSH2_RHOBA); contains Interpro domain(s) IPR003959 ATPase, AAA-type, core	3.3566	5.03677	37.1944	2.13634e-07	1.37028e-05
143	Cla018114	Clathrin light chain protein (AHRD V1 *-** O04209_ARATH); contains Interpro domain(s) IPR000996 Clathrin light chain	2.93477	4.15204	36.8477	2.35618e-07	1.49761e-05
144	Cla003005	Serine/threonine-protein kinase (AHRD V1 **** Q70CF4_FAGSY); contains Interpro domain(s) IPR015740 Plant protein serine/threonine kinase-like	2.3903	6.07967	36.8026	2.44802e-07	1.54898e-05
145	Cla008104	WRKY transcription factor 1 (AHRD V1 **** C9DHZ0_9ROSI); contains Interpro domain(s) IPR003657 DNA-binding WRKY	1.96705	6.13897	36.4738	2.62005e-07	1.63573e-05
146	Cla021984	WRKY transcription factor 7 (AHRD V1 *-** Q20DQ1_ORYSA); contains Interpro domain(s) IPR003657 DNA-binding WRKY	7.86267	3.02562	36.604	2.95928e-07	1.83123e-05
147	Cla018191	Lectin-like receptor kinase 72 (AHRD V1 **** Q6UY59_MEDTR); contains Interpro domain(s) IPR001220 Legume lectin, beta chain	4.66604	2.59063	35.8047	3.17219e-07	1.93738e-05
148	Cla014680	Potassium transporter (AHRD V1 *-*- Q1T6Z4_PHRAU); contains Interpro domain(s) IPR003855 K+ potassium transporter	7.70469	1.82205	36.2025	3.31013e-07	2.0042e-05
149	Cla006657	UDP-glycosyltransferase 74 F1 (AHRD V1 ***- F4IS54_ARATH); contains Interpro domain(s) IPR002213 UDP-glucuronosyl/UDP-glucosyltransferase	3.45524	4.2564	35.6128	3.35207e-07	2.02088e-05
150	Cla010725	Membrane transporter D1 (AHRD V1 **** GTR1_LEIDO); contains Interpro domain(s) IPR003663 Sugar/inositol transporter	7.30421	1.30997	36.5475	3.55868e-07	2.1247e-05
151	Cla016474	Proline dehydrogenase (AHRD V1 ***- Q6RUF9_SOYBN); contains Interpro domain(s) IPR015659 Proline oxidase	3.19928	3.2509	34.9921	4.01052e-07	2.36303e-05
152	Cla018299	Phenylalanine ammonia-lyase (AHRD V1 ***- B9S0K2_RICCO); contains Interpro domain(s) IPR005922 Phenylalanine ammonia-lyase	2.62331	3.73601	34.9431	4.06795e-07	2.36303e-05
153	Cla017364	Universal stress protein family protein (AHRD V1 **** D7LT71_ARALL); contains Interpro domain(s) IPR006016 UspA	1.82482	9.08444	34.9478	4.06242e-07	2.36303e-05
154	Cla011807	Unknown Protein (AHRD V1)	2.8292	4.40746	34.8138	4.2237e-07	2.44158e-05
155	Cla018482	Protein kinase-like protein (AHRD V1 ***- F4HQ23_ARATH)	3.19834	3.37442	34.7309	4.32673e-07	2.49088e-05
156	Cla011882	Yellow stripe-like transporter 12 (AHRD V1 ***- E3UJZ2_MAIZE); contains Interpro domain(s) IPR004813 Oligopeptide transporter OPT superfamily	2.70435	5.25896	35.6835	4.49083e-07	2.5748e-05
157	Cla021584	Sulfate adenylyltransferase (AHRD V1 **-* Q43183_SOLTU); contains Interpro domain(s) IPR002650 ATP-sulfurylase	2.83822	4.29495	34.826	4.60034e-07	2.62687e-05
158	Cla011979	NADPH dehydrogenase 1 (AHRD V1 **-- OYE1_SACPS); contains Interpro domain(s) IPR001155 NADH:flavin oxidoreductase/NADH oxidase, N-terminal	2.7855	3.82626	34.2802	4.93526e-07	2.79539e-05
159	Cla020651	Hydroxycinnamoyl transferase (AHRD V1 **-* E8ZAP2_SOLSC); contains Interpro domain(s) IPR003480 Transferase	3.18338	3.00826	34.1433	5.13736e-07	2.89817e-05
160	Cla019085	Receptor-like protein kinase (AHRD V1 **** C6ZRW9_SOYBN); contains Interpro domain(s) IPR002290 Serine/threonine protein kinase	3.54697	2.9946	34.0425	5.29164e-07	2.93895e-05
161	Cla019156	Enhanced disease susceptibility 1 (Fragment) (AHRD V1 ***- B2BDU7_ARALY); contains Interpro domain(s) IPR002921 Lipase, class 3	2.7101	4.81662	34.1087	5.29334e-07	2.93895e-05
162	Cla021079	Blue copper protein (AHRD V1 *--- B6TI66_MAIZE); contains Interpro domain(s) IPR003245 Plastocyanin-like	4.91398	2.41059	33.9689	5.4073e-07	2.99041e-05
163	Cla008733	Cytokinin riboside 5&apos-monophosphate phosphoribohydrolase LOG3 (AHRD V1 **-- F4IQ18_ARATH); contains Interpro domain(s) IPR005269 Conserved hypothetical protein CHP00730	1.922	5.43577	33.8233	5.6442e-07	3.09703e-05
164	Cla021931	Receptor-like protein kinase At3g21340 (AHRD V1 **** RLK6_ARATH); contains Interpro domain(s) IPR002290 Serine/threonine protein kinase	2.91017	4.08015	33.3998	6.39635e-07	3.46909e-05
165	Cla008937	Phosphoserine aminotransferase (AHRD V1 ***- F6H8F3_VITVI); contains Interpro domain(s) IPR003248 Phosphoserine aminotransferase	2.19295	4.54552	33.3777	6.43851e-07	3.47853e-05
166	Cla018302	Phenylalanine ammonia-lyase (AHRD V1 ***- C6KHU4_SOYBN); contains Interpro domain(s) IPR005922 Phenylalanine ammonia-lyase	4.74547	2.61077	33.358	6.47614e-07	3.48174e-05
167	Cla006159	Calcium-dependent lipid-binding domain (AHRD V1 *-** Q9LNV0_ARATH); contains Interpro domain(s) IPR018029 C2 membrane targeting protein	1.93851	5.91132	32.9453	7.32149e-07	3.88094e-05
168	Cla008327	ATP binding / ATPase/ nucleoside-triphosphatase/ nucleotide binding protein (AHRD V1 **-* Q9LJJ5_ARATH); contains Interpro domain(s) IPR003959 ATPase, AAA-type, core	4.76282	2.48235	32.8909	7.44125e-07	3.91488e-05
169	Cla008177	Phosphomethylpyrimidine synthase (AHRD V1 ***- C7MPZ7_SACVD); contains Interpro domain(s) IPR002817 Thiamine biosynthesis protein ThiC	2.99717	5.62182	35.5025	7.50472e-07	3.93353e-05
170	Cla015176	3-beta hydroxysteroid dehydrogenase (AHRD V1 ***- Q5Q1I4_9LAMI); contains Interpro domain(s) IPR002198 Short-chain dehydrogenase/reductase SDR	3.00103	3.68686	32.8374	7.56104e-07	3.94832e-05
171	Cla012551	Unknown Protein (AHRD V1)	2.98308	3.29128	32.6799	7.92556e-07	4.12335e-05
172	Cla013485	WRKY transcription factor 29 (AHRD V1 *-** C9DI18_9ROSI); contains Interpro domain(s) IPR003657 DNA-binding WRKY	7.5144	1.28716	33.5512	8.19145e-07	4.24595e-05
173	Cla014433	WRKY transcription factor (AHRD V1 **** D0PSE9_9LAMI); contains Interpro domain(s) IPR003657 DNA-binding WRKY	4.36086	2.5571	32.3798	8.67153e-07	4.47827e-05
174	Cla021758	Ring-H2 zinc finger protein (AHRD V1 *-** B0ZBI8_MAIZE); contains Interpro domain(s) IPR018957 Zinc finger, C3HC4 RING-type	3.62431	3.48099	32.2971	8.88977e-07	4.56001e-05
175	Cla015364	Blue copper-binding protein-like (AHRD V1 *--- Q9LUM8_ARATH); contains Interpro domain(s) IPR003245 Plastocyanin-like	2.33739	5.40787	32.2781	8.9408e-07	4.56696e-05
176	Cla018492	Calmodulin-binding protein (Fragment) (AHRD V1 ***- C0SV51_ARATH); contains Interpro domain(s) IPR012416 Calmodulin binding protein-like	5.54682	2.52639	32.1259	9.36e-07	4.74657e-05
177	Cla002648	Calnexin (AHRD V1 **-- Q5NT70_SOYBN); contains Interpro domain(s) IPR001580 Calreticulin/calnexin	1.63998	7.36958	32.0169	9.67304e-07	4.88767e-05
178	Cla022081	Beta-D-xylosidase (AHRD V1 ***- Q8W011_HORVU); contains Interpro domain(s) IPR001764 Glycoside hydrolase, family 3, N-terminal	2.35291	6.25208	32.9226	1.00503e-06	5.06008e-05
179	Cla019767	Unknown Protein (AHRD V1)	2.60472	3.22416	31.7819	1.03854e-06	5.19161e-05
180	Cla006647	UDP-glycosyltransferase 74 F1 (AHRD V1 ***- F4IS54_ARATH); contains Interpro domain(s) IPR002213 UDP-glucuronosyl/UDP-glucosyltransferase	3.61971	2.08607	31.6839	1.06985e-06	5.32912e-05
181	Cla020106	Exocyst complex component 7 (AHRD V1 **** O80625_ARATH); contains Interpro domain(s) IPR004140 Exo70 exocyst complex subunit	7.37731	1.39293	32.0771	1.08506e-06	5.348e-05
182	Cla016189	Unknown Protein (AHRD V1)	3.44009	3.95694	31.2736	1.21205e-06	5.92298e-05
183	Cla019960	Calreticulin (AHRD V1 ***- B5M6X8_TOBAC); contains Interpro domain(s) IPR009169 Calreticulin	1.60547	8.48925	31.2674	1.21436e-06	5.92298e-05
184	Cla002251	Peroxidase (AHRD V1 ***- Q58GF4_9ROSI); contains Interpro domain(s) IPR002016 Haem peroxidase, plant/fungal/bacterial	7.0227	1.89983	31.6777	1.22162e-06	5.93777e-05
185	Cla010275	COSII_At2g15890 (Fragment) (AHRD V1 *-*- C0KG06_SOLBR)	1.82642	7.14264	31.2136	1.23444e-06	5.9588e-05
186	Cla013415	Serine/threonine protein kinase (AHRD V1 *-** D0NNA3_PHYIT); contains Interpro domain(s) IPR002290 Serine/threonine protein kinase	1.54936	7.1459	31.1564	1.25621e-06	6.02252e-05
187	Cla020539	ACT domain-containing protein (AHRD V1 **-- Q9SJM1_ARATH)	2.77963	3.66146	31.0827	1.28484e-06	6.13884e-05
188	Cla016140	DnaJ homolog subfamily C member 2 (AHRD V1 *--- F4J6A8_ARATH); contains Interpro domain(s) IPR015609 Molecular chaperone, heat shock protein, Hsp40, DnaJ	2.5543	3.55107	30.9708	1.32959e-06	6.30973e-05
189	Cla008462	Nodulin MtN21 family protein (AHRD V1 ***- D7MSI8_ARALL); contains Interpro domain(s) IPR000620 Protein of unknown function DUF6, transmembrane	7.24381	1.4355	31.5406	1.4621e-06	6.84604e-05
190	Cla011761	NAC domain protein IPR003441 (AHRD V1 ***- B9HZY3_POPTR); contains Interpro domain(s) IPR003441 No apical meristem (NAM) protein	2.37652	4.13469	30.5204	1.52694e-06	7.10228e-05
191	Cla019870	Kunitz trypsin inhibitor 4 (AHRD V1 **** B4UWB2_ARAHY); contains Interpro domain(s) IPR011065 Kunitz inhibitor ST1-like	3.74738	4.70672	30.4044	1.58259e-06	7.28873e-05
192	Cla013340	Phosphorylase (AHRD V1 ***- B2DG14_CUCMA); contains Interpro domain(s) IPR011833 Glycogen/starch/alpha-glucan phosphorylase	2.00521	5.94817	30.4123	1.57872e-06	7.28873e-05
193	Cla004431	WRKY transcription factor 35 (AHRD V1 **** Q7XAA6_ORYSJ); contains Interpro domain(s) IPR003657 DNA-binding WRKY	2.13213	4.55922	30.3284	1.62015e-06	7.41313e-05
194	Cla010066	Nitrate transporter (AHRD V1 ***- Q5K409_9ROSI); contains Interpro domain(s) IPR016196 Major facilitator superfamily, general substrate transporter	3.77724	2.91253	30.2594	1.65509e-06	7.54838e-05
195	Cla011459	60S ribosomal protein L10A (Fragment) (AHRD V1 *--* B8P9W3_POSPM); contains Interpro domain(s) IPR002143 Ribosomal protein L1	2.31572	4.78724	30.0766	1.75157e-06	7.91133e-05
196	Cla012415	Nucleoredoxin (Fragment) (AHRD V1 *--- B4ZFY3_AMPCA); contains Interpro domain(s) IPR012335 Thioredoxin fold	2.34034	4.64399	30.0498	1.76618e-06	7.95176e-05
197	Cla011356	DCD (Development and Cell Death) domain protein (AHRD V1 *--- Q8RXN8_ARATH); contains Interpro domain(s) IPR013089 Kelch related	2.75411	5.45684	31.6236	1.84126e-06	8.21084e-05
198	Cla013850	Unknown Protein (AHRD V1)	3.12379	3.14499	29.7614	1.93189e-06	8.56064e-05
199	Cla005018	Cytochrome P450 (AHRD V1 ***- Q0PNH1_CAPCH); contains Interpro domain(s) IPR001128 Cytochrome P450	5.36914	2.1786	29.71	1.96303e-06	8.6713e-05
200	Cla023334	Phosphoenolpyruvate carboxylase (AHRD V1 ***- A9QED9_GOSHI); contains Interpro domain(s) IPR015813 Pyruvate/Phosphoenolpyruvate kinase, catalytic core IPR001449 Phosphoenolpyruvate carboxylase	2.35018	4.39111	29.426	2.14523e-06	9.32943e-05
201	Cla009423	Unknown Protein (AHRD V1)	7.60011	1.49699	30.0626	2.26295e-06	9.7808e-05
202	Cla004683	heat shock protein (AHRD V1 ***- B2D2G5_CAPSN); contains Interpro domain(s) IPR013126 Heat shock protein 70	1.68646	7.92147	29.1716	2.32335e-06	0.000100111
203	Cla008524	Receptor-like protein kinase 1 (AHRD V1 **** F4K0I9_ARATH); contains Interpro domain(s) IPR002290 Serine/threonine protein kinase	2.48965	3.50587	28.9635	2.48059e-06	0.000106234
204	Cla017000	Cytochrome P450 (AHRD V1 ***- B9N7U0_POPTR); contains Interpro domain(s) IPR001128 Cytochrome P450	1.82473	4.8965	28.9368	2.50162e-06	0.000106485
205	Cla004900	UPF0369 protein C6orf57-like protein (AHRD V1 *--- E2AE66_CAMFO); contains Interpro domain(s) IPR012875 Protein of unknown function DUF1674	2.46431	3.83589	28.8565	2.56573e-06	0.000108557
206	Cla015897	CM0216.450.nc protein (AHRD V1 ***- B0BL92_LOTJA)	1.98695	5.08061	28.8096	2.60405e-06	0.000109518
207	Cla003838	Solute carrier family 22 member 6 (AHRD V1 ***- B5X2P9_SALSA); contains Interpro domain(s) IPR016196 Major facilitator superfamily, general substrate transporter	5.10778	1.59001	28.572	2.80737e-06	0.000116328
208	Cla017206	Cinnamoyl-CoA reductase 4 (AHRD V1 ***- E3NZI6_GOSHI); contains Interpro domain(s) IPR016040 NAD(P)-binding domain	5.26219	1.98025	28.5562	2.82142e-06	0.000116566
209	Cla018695	RING/U-box domain-containing protein (AHRD V1 *--- F4IIH8_ARATH)	2.77701	4.50263	28.5173	2.85649e-06	0.000117325
210	Cla020655	NAC domain protein IPR003441 (AHRD V1 ***- B9MVT6_POPTR); contains Interpro domain(s) IPR003441 No apical meristem (NAM) protein	2.46782	3.63358	28.2587	3.10117e-06	0.000126267
211	Cla013212	Glutamine synthetase (AHRD V1 ***- A7J0Q5_CUCME); contains Interpro domain(s) IPR008146 Glutamine synthetase, catalytic region	1.77466	7.47012	28.1804	3.1794e-06	0.000129078
212	Cla023139	Beta-1 3-galactosyltransferase 6 (AHRD V1 **-- B6UBH3_MAIZE); contains Interpro domain(s) IPR002659 Glycosyl transferase, family 31	3.8838	2.61565	28.1176	3.24372e-06	0.00013131
213	Cla011157	Receptor-like protein kinase At3g21340 (AHRD V1 **** RLK6_ARATH); contains Interpro domain(s) IPR002290 Serine/threonine protein kinase	7.08584	1.64674	28.8368	3.27488e-06	0.00013219
214	Cla011384	COP1 (Fragment) (AHRD V1 *--- Q93Y48_ORYSI); contains Interpro domain(s) IPR017986 WD40 repeat, region	2.48916	5.32934	30.3355	3.28877e-06	0.000132371
215	Cla012790	Calreticulin-3 (AHRD V1 ***- B6TA28_MAIZE); contains Interpro domain(s) IPR009169 Calreticulin	1.75469	6.21277	27.9823	3.387e-06	0.000135548
216	Cla017771	UDP glycosyltransferase (AHRD V1 ***- C1JIE1_9SOLA); contains Interpro domain(s) IPR002213 UDP-glucuronosyl/UDP-glucosyltransferase	1.72416	6.44622	27.6656	3.74871e-06	0.000148735
217	Cla011538	Unknown Protein (AHRD V1); contains Interpro domain(s) IPR009902 Protein of unknown function DUF1442	2.82058	3.02094	27.6254	3.79748e-06	0.000149558
218	Cla010421	Chaperone protein DnaJ (AHRD V1 *-*- E6JYD4_PARDN); contains Interpro domain(s) IPR015609 Molecular chaperone, heat shock protein, Hsp40, DnaJ	2.11938	4.08347	27.6139	3.81161e-06	0.000149558
219	Cla010033	Fe-S metabolism associated SufE (AHRD V1 *-*- B8IUZ8_METNO); contains Interpro domain(s) IPR003808 Fe-S metabolism associated SufE	5.20495	1.99834	27.93	3.84428e-06	0.00015042
220	Cla014800	Calcium-transporting ATPase 1 (AHRD V1 ***- Q7XBH9_CERRI); contains Interpro domain(s) IPR006408 ATPase, P-type, calcium-transporting, PMCA-type	7.08152	1.56618	28.7269	3.86044e-06	0.000150632
221	Cla009947	Annexin (AHRD V1 ***- E5GCK3_CUCME); contains Interpro domain(s) IPR015472 Annexin like protein IPR001464 Annexin	1.74624	4.99752	27.3471	4.15348e-06	0.000160286
222	Cla022055	Gibberellin receptor GID1-like protein (AHRD V1 **-- A9LY13_9BRYO); contains Interpro domain(s) IPR013094 Alpha/beta hydrolase fold-3	7.37755	2.37142	27.6132	4.24783e-06	0.000163478
223	Cla012131	Glutamate dehydrogenase 1 (AHRD V1 ***- Q5F2M9_SOYBN); contains Interpro domain(s) IPR014362 Glutamate dehydrogenase	1.74922	5.36826	27.2545	4.27961e-06	0.000164251
224	Cla002150	Sulfate transporter 2 (AHRD V1 ***- Q9AT47_SOLLC); contains Interpro domain(s) IPR001902 Sulphate anion transporter	3.00154	3.2549	27.2327	4.30979e-06	0.000164958
225	Cla011071	Harpin-induced protein-like (Fragment) (AHRD V1 **-- D2CFH8_COFAR); contains Interpro domain(s) IPR010847 Harpin-induced 1	6.81514	2.38848	27.5482	4.33607e-06	0.000165513
226	Cla000563	Phloem protein 2 (AHRD V1 ***- Q39461_9ROSI)	1.54345	7.33146	27.0668	4.54766e-06	0.000172651
227	Cla010768	Oxalyl-CoA decarboxylase (AHRD V1 **-- F1TJQ3_COREQ); contains Interpro domain(s) IPR012001 Thiamine pyrophosphate enzyme, N-terminal TPP binding region	1.76325	4.76347	26.9208	4.76811e-06	0.000180047
228	Cla007578	Ethylene-responsive transcription factor (AHRD V1 **** F2Y9E9_COFAR); contains Interpro domain(s) IPR001471 Pathogenesis-related transcriptional factor and ERF, DNA-binding	3.33936	2.6979	26.8899	4.81619e-06	0.000181326
229	Cla009863	Patatin-like protein 6 (AHRD V1 ***- Q9SV43_ARATH); contains Interpro domain(s) IPR002641 Patatin	2.50245	3.55151	26.8825	4.82778e-06	0.000181326
230	Cla012404	Zinc finger CCCH domain-containing protein 45 (AHRD V1 **-* C3H45_ORYSJ); contains Interpro domain(s) IPR007275 YT521-B-like protein	2.03161	3.91168	26.8461	4.88529e-06	0.000182997
231	Cla019804	Aldehyde dehydrogenase 1 (AHRD V1 ***- Q84V96_LOTCO); contains Interpro domain(s) IPR015590 Aldehyde dehydrogenase	1.75696	4.95941	26.7239	5.08352e-06	0.000189742
232	Cla015571	Ca-transporting ATPase (AHRD V1 ***- F8NSM8_SERL9); contains Interpro domain(s) IPR006539 ATPase, P-type, phospholipid-translocating, flippase	2.47726	4.0012	26.7024	5.11927e-06	0.000190239
233	Cla011195	Calmodulin-binding protein (AHRD V1 ***- A2I5F3_BETVU)	2.83426	3.45359	26.5491	5.38176e-06	0.000196869
234	Cla015358	Blue copper protein (AHRD V1 **-- D1MWY8_CITLA); contains Interpro domain(s) IPR003245 Plastocyanin-like	3.79957	4.32134	28.5439	5.69843e-06	0.000207373
235	Cla005168	Calmodulin binding protein-like protein (Fragment) (AHRD V1 *-*- C0SVV6_ARATH); contains Interpro domain(s) IPR012416 Calmodulin binding protein-like	7.49082	1.85435	26.9173	5.92474e-06	0.000213397
236	Cla019419	Receptor-like protein kinase (AHRD V1 *-** C6ZRS0_SOYBN); contains Interpro domain(s) IPR002290 Serine/threonine protein kinase	2.81053	3.8498	26.0379	6.36362e-06	0.000227455
237	Cla012417	Nucleoredoxin (Fragment) (AHRD V1 *--- B4ZFY3_AMPCA); contains Interpro domain(s) IPR012335 Thioredoxin fold	2.04126	4.76414	25.9078	6.64218e-06	0.00023502
238	Cla020971	TPR domain protein (AHRD V1 *-*- B6U810_MAIZE); contains Interpro domain(s) IPR011990 Tetratricopeptide-like helical	1.91256	5.41478	25.8577	6.75277e-06	0.000238332
239	Cla022621	Adenine phosphoribosyltransferase 1 (AHRD V1 ***- B3TLV7_ELAGV); contains Interpro domain(s) IPR005764 Adenine phosphoribosyl transferase	2.19054	5.21252	26.1088	6.89599e-06	0.00024217
240	Cla005442	Aminotransferase-like protein (AHRD V1 ***- Q9LIE2_ARATH); contains Interpro domain(s) IPR005814 Aminotransferase class-III	1.85917	5.53459	25.7103	7.08982e-06	0.000248356
241	Cla018401	Calcium/calmodulin protein kinase (AHRD V1 *-*- Q84ZT8_TOBAC)	3.60371	2.8554	25.6081	7.33383e-06	0.000256264
242	Cla018221	heat shock protein (AHRD V1 ***- B2D2G5_CAPSN); contains Interpro domain(s) IPR013126 Heat shock protein 70	1.7184	8.17437	25.4115	7.82804e-06	0.00027218
243	Cla012165	Calmodulin 2 (AHRD V1 ***- Q710C9_BRAOL); contains Interpro domain(s) IPR011992 EF-Hand type	1.93748	5.07208	25.249	8.26273e-06	0.000285038
244	Cla012983	Cytochrome P450 (AHRD V1 ***- B9NG75_POPTR); contains Interpro domain(s) IPR001128 Cytochrome P450	6.95722	1.07801	25.6818	8.76098e-06	0.000299964
245	Cla015520	CCAAT-box-binding transcription factor-like protein (AHRD V1 *--- Q6YU01_ORYSJ); contains Interpro domain(s) IPR005612 CCAAT-binding factor	1.913	4.98687	24.8532	9.43115e-06	0.000320773
246	Cla011036	Pentatricopeptide repeat protein 65 (AHRD V1 ***- F5CAD8_FUNHY); contains Interpro domain(s) IPR002885 Pentatricopeptide repeat	3.42612	2.37435	24.8096	9.56998e-06	0.000324709
247	Cla021582	Calmodulin (AHRD V1 ***- Q39890_SOYBN); contains Interpro domain(s) IPR011992 EF-Hand type	6.99195	2.27557	25.0628	9.66157e-06	0.000327027
248	Cla002463	Cytochrome P450 (AHRD V1 *-*- B9HLE4_POPTR); contains Interpro domain(s) IPR001128 Cytochrome P450	3.43317	2.42321	24.7179	9.86906e-06	0.000333247
249	Cla008770	Baculoviral IAP repeat-containing protein 2 (AHRD V1 *--- BIRC2_MOUSE); contains Interpro domain(s) IPR017066 S-ribonuclease binding protein, SBP1, pollen	1.79402	4.75149	24.6927	9.95296e-06	0.000335274
250	Cla014464	Glucose-6-phosphate/phosphate translocator 2 (AHRD V1 ***- D7KVF2_ARALL); contains Interpro domain(s) IPR004696 Tpt phosphate/phosphoenolpyruvate translocator	6.91178	3.23188	24.9515	1.00219e-05	0.000336788
251	Cla005753	Endoglucanase (AHRD V1 ***- A6N838_PINTA); contains Interpro domain(s) IPR001701 Glycoside hydrolase, family 9	5.05645	1.75379	24.6617	1.00572e-05	0.000337169
252	Cla023455	NADH flavin oxidoreductase/NADH oxidase (AHRD V1 **-- Q10ZR1_TRIEI); contains Interpro domain(s) IPR001155 NADH:flavin oxidoreductase/NADH oxidase, N-terminal	2.01187	4.36966	24.5914	1.02979e-05	0.000344415
253	Cla007307	WRKY transcription factor 70 (AHRD V1 *-** C5H9Z8_BRANA); contains Interpro domain(s) IPR003657 DNA-binding WRKY	1.92953	5.27808	24.3442	1.11929e-05	0.000370618
254	Cla023270	UDP-glycosyltransferase 76E11 (AHRD V1 ***- U7E11_ARATH); contains Interpro domain(s) IPR002213 UDP-glucuronosyl/UDP-glucosyltransferase	1.60948	5.1141	24.3044	1.13445e-05	0.000374075
255	Cla010913	Unknown Protein (AHRD V1)	2.10377	5.64584	24.7332	1.15231e-05	0.000379077
256	Cla013855	Pathogenesis-related protein (AHRD V1 ***- Q8L9B0_ARATH)	3.5175	2.56035	24.2324	1.16238e-05	0.000380605
257	Cla017090	Formate dehydrogenase (AHRD V1 ***- B6VPZ9_LOTJA); contains Interpro domain(s) IPR006140 D-isomer specific 2-hydroxyacid dehydrogenase, NAD-binding	1.71499	5.5552	24.2167	1.16861e-05	0.000380868
258	Cla010223	Low-temperature inducible (AHRD V1 **-- B5M1Z4_RHEAU)	1.74857	7.98897	24.0713	1.22759e-05	0.000398245
259	Cla013300	Ankyrin repeat-rich protein (AHRD V1 **-- C7EC57_NICBE); contains Interpro domain(s) IPR011989 Armadillo-like helical	2.29522	3.62327	24.0113	1.25287e-05	0.000403647
260	Cla021381	Receptor-like protein kinase At3g21340 (AHRD V1 **** RLK6_ARATH); contains Interpro domain(s) IPR002290 Serine/threonine protein kinase	3.05489	2.87786	23.9003	1.30105e-05	0.000417258
261	Cla012877	Enoyl-(Acyl-carrier-protein) reductase II (AHRD V1 ***- F4LTK4_TEPAE); contains Interpro domain(s) IPR004136 2-nitropropane dioxygenase, NPD	3.18833	2.78481	24.093	1.30407e-05	0.000417272
262	Cla016308	Prohibitin 1-like protein (AHRD V1 ***- Q9AXM0_BRANA); contains Interpro domain(s) IPR000163 Prohibitin	2.90576	3.32069	23.7202	1.38335e-05	0.000440634
263	Cla014764	Time for coffee (AHRD V1 ***- D7L1P0_ARALL)	1.69233	5.93699	23.6133	1.43478e-05	0.00045495
264	Cla005262	Unknown Protein (AHRD V1)	1.55872	6.0212	23.2699	1.61398e-05	0.000504935
265	Cla021103	Phosphoglycerate mutase-like protein (AHRD V1 ***- F4JBU0_ARATH); contains Interpro domain(s) IPR012398 PRIB5	2.94651	2.39038	23.2625	1.61807e-05	0.000505091
266	Cla021981	Embryogenesis transmembrane protein-like (AHRD V1 *-*- Q5VMW2_ORYSJ)	2.10654	5.16514	23.1167	1.70129e-05	0.000526387
267	Cla006784	Alcohol acyl transferase (AHRD V1 **-* A8W8Y0_CITSI); contains Interpro domain(s) IPR003480 Transferase	2.21578	3.66585	23.0859	1.71943e-05	0.000530831
268	Cla019897	Lipoxygenase (AHRD V1 ***- Q93YI8_CORAV); contains Interpro domain(s) IPR013819 Lipoxygenase, C-terminal IPR000907 Lipoxygenase	6.81655	1.85057	23.5886	1.73078e-05	0.000531998
269	Cla007319	Unknown Protein (AHRD V1)	7.87421	1.32622	27.6192	1.75512e-05	0.000538301
270	Cla023269	Zinc transporter protein (AHRD V1 ***- D5LMF9_9FABA); contains Interpro domain(s) IPR004698 Zinc/iron permease, fungal and plant	2.53157	3.94818	22.931	1.81388e-05	0.000553903
271	Cla013528	Protein trichome birefringence-like 38 (AHRD V1 **-- Q8VY22_ARATH); contains Interpro domain(s) IPR004253 Protein of unknown function DUF231, plant	1.62265	4.80644	22.9235	1.81859e-05	0.000554136
272	Cla005258	Centrin 2 (Fragment) (AHRD V1 **-- Q4U4N2_PIG); contains Interpro domain(s) IPR011992 EF-Hand type	2.73551	3.27347	22.7578	1.92586e-05	0.000580527
273	Cla016567	Phenylcoumaran benzylic ether reductase 3 (AHRD V1 ***- B9HRL7_POPTR); contains Interpro domain(s) IPR008030 NmrA-like	3.78526	1.95377	22.6058	2.03011e-05	0.000605456
274	Cla017235	Cysteine/histidine-rich C1 domain-containing protein (AHRD V1 ***- Q9SL28_ARATH); contains Interpro domain(s) IPR011424 C1-like	4.01178	1.83661	22.5821	2.04695e-05	0.000609186
275	Cla023006	Coiled-coil domain-containing protein 25 (AHRD V1 ***- B4G0U8_MAIZE); contains Interpro domain(s) IPR008532 Protein of unknown function DUF814	1.65668	5.57371	22.4717	2.12706e-05	0.000631687
276	Cla009969	WRKY transcription factor 11 (AHRD V1 **** D7MB53_ARALL); contains Interpro domain(s) IPR003657 DNA-binding WRKY	2.08315	4.35378	22.4556	2.139e-05	0.000633895
277	Cla014013	Peroxidase 5 (AHRD V1 ***- B6E500_LITCN); contains Interpro domain(s) IPR002016 Haem peroxidase, plant/fungal/bacterial	4.82687	3.34752	23.2773	2.18049e-05	0.000639443
278	Cla022732	Sieve element occlusion c (AHRD V1 ***- E2FKH3_SOYBN)	2.33902	3.24438	22.401	2.18009e-05	0.000639443
279	Cla016749	tRNA (Guanine-N1-)-methyltransferase (AHRD V1 *-*- F4PUU9_DICFS); contains Interpro domain(s) IPR003402 Protein of unknown function Met10	6.61703	1.52761	22.5919	2.21247e-05	0.00064747
280	Cla010118	IAA-amino acid hydrolase (AHRD V1 **-* D5FTH2_POPTO); contains Interpro domain(s) IPR010168 Peptidase M20D, amidohydrolase	2.74339	2.26544	22.3489	2.22005e-05	0.000648338
281	Cla019499	Pentatricopeptide repeat-containing protein (AHRD V1 ***- D7MEQ2_ARALL); contains Interpro domain(s) IPR002885 Pentatricopeptide repeat	2.81996	3.07621	22.2875	2.26813e-05	0.000661006
282	Cla018149	Glutathione S-transferase (AHRD V1 ***- D8UY87_GLYSO); contains Interpro domain(s) IPR004046 Glutathione S-transferase, C-terminal	6.91849	1.40098	23.0316	2.29364e-05	0.000667056
283	Cla005657	Cortical cell-delineating protein (AHRD V1 **-- B6UG74_MAIZE); contains Interpro domain(s) IPR013770 Plant lipid transfer protein and hydrophobic protein, helical	4.86758	3.18004	25.1503	2.31816e-05	0.000672794
284	Cla012636	Receptor-like kinase (AHRD V1 **** A7VM37_MARPO); contains Interpro domain(s) IPR002290 Serine/threonine protein kinase	2.66385	2.88977	22.1751	2.35895e-05	0.000682628
285	Cla018487	Receptor-like protein kinase (AHRD V1 **** D3G6F0_CAPAN); contains Interpro domain(s) IPR002290 Serine/threonine protein kinase	2.79107	2.75612	22.1237	2.40172e-05	0.000692752
286	Cla007765	Ethylene responsive transcription factor 2a (AHRD V1 *-** C0J9I7_9ROSA); contains Interpro domain(s) IPR001471 Pathogenesis-related transcriptional factor and ERF, DNA-binding	6.6865	1.02543	22.5667	2.43442e-05	0.000700745
287	Cla023219	NAC domain protein (AHRD V1 ***- B2ZGS0_SOYBN); contains Interpro domain(s) IPR003441 No apical meristem (NAM) protein	2.10045	3.57944	22.0684	2.44873e-05	0.000703422
288	Cla002264	Basic helix-loop-helix domain-containing protein (AHRD V1 ***- F4JIJ7_ARATH)	6.89039	1.03166	22.8122	2.4652e-05	0.000705633
289	Cla007656	WRKY transcription factor (AHRD V1 **** D0PSE9_9LAMI); contains Interpro domain(s) IPR003657 DNA-binding WRKY	3.10279	2.30126	22.0478	2.46648e-05	0.000705633
290	Cla003194	Peroxidase (AHRD V1 ***- Q39652_CUCSA); contains Interpro domain(s) IPR002016 Haem peroxidase, plant/fungal/bacterial	6.86736	1.8884	22.4951	2.49381e-05	0.000712002
291	Cla006812	26S protease regulatory subunit 8 (AHRD V1 *--- PRS8_RAT); contains Interpro domain(s) IPR003959 ATPase, AAA-type, core	2.74146	3.4133	21.9911	2.51602e-05	0.000716888
292	Cla006423	Unknown Protein (AHRD V1)	3.47825	3.36988	21.8356	2.65723e-05	0.000754063
293	Cla013757	ABC transporter G family member 9 (AHRD V1 *-*- F4JIV3_ARATH); contains Interpro domain(s) IPR003439 ABC transporter-like	2.61037	3.15773	21.8209	2.67099e-05	0.00075644
294	Cla019270	U3 small nucleolar ribonucleoprotein protein MPP10 (AHRD V1 *-** B0WQ74_CULQU); contains Interpro domain(s) IPR012173 U3 small nucleolar ribonucleoprotein complex, subunit Mpp10p	1.86724	6.0111	21.799	2.75704e-05	0.00077924
295	Cla008324	Dynein light chain 1 cytoplasmic (AHRD V1 *-*- Q7RN10_PLAYO); contains Interpro domain(s) IPR001372 Dynein light chain, type 1 and 2	4.11669	1.79768	21.6211	2.86587e-05	0.000802952
296	Cla010790	GF14 protein (AHRD V1 **-- O49082_FRIAG); contains Interpro domain(s) IPR000308 14-3-3 protein	1.53016	5.83062	21.6175	2.86952e-05	0.000802952
297	Cla013546	Histidinol-phosphate aminotransferase (AHRD V1 **** HIS8_BACCN); contains Interpro domain(s) IPR005958 Tyrosine/nicotianamine aminotransferase	2.53908	3.59426	21.6093	2.87784e-05	0.000803346
298	Cla017995	Trihelix transcription factor (AHRD V1 *--- B0EW03_SOYBN); contains Interpro domain(s) IPR017877 MYB-like	4.06765	2.26664	21.5837	2.90395e-05	0.000804572
299	Cla000871	1-deoxy-D-xylulose 5-phosphate synthase (AHRD V1 ***- A9ZN07_HEVBR); contains Interpro domain(s) IPR005477 Deoxyxylulose-5-phosphate synthase	4.07002	3.44395	21.5363	2.95303e-05	0.000813357
300	Cla022117	Plastid-targeted protein 4 (AHRD V1 ***- Q9ARH2_CRAPL)	4.78295	2.8489	21.7245	2.98341e-05	0.000818589
301	Cla010775	Lipid transfer protein (AHRD V1 **** Q42158_ARATH); contains Interpro domain(s) IPR013770 Plant lipid transfer protein and hydrophobic protein, helical	2.49714	4.77296	21.939	2.98368e-05	0.000818589
302	Cla004045	Lysine/histidine transporter (AHRD V1 ***- B9GJB7_POPTR); contains Interpro domain(s) IPR013057 Amino acid transporter, transmembrane	2.80781	2.70964	21.3647	3.13796e-05	0.000855832
303	Cla013139	Zinc finger protein 830 (AHRD V1 **-- F4WKZ9_ACREC)	1.88022	4.63239	21.3443	3.16078e-05	0.000857132
304	Cla012049	Homology to unknown gene (Fragment) (AHRD V1 *-*- Q015C3_OSTTA)	1.5973	4.52535	21.3224	3.18534e-05	0.000860471
305	Cla004897	Nuclear movement protein nudc (AHRD V1 *-*- Q17KI6_AEDAE); contains Interpro domain(s) IPR017447 CS	1.74084	5.94519	21.3019	3.20859e-05	0.000865088
306	Cla008448	U-box domain-containing protein (AHRD V1 ***- D7MRW3_ARALL); contains Interpro domain(s) IPR003613 U box domain	2.25233	3.22233	21.2433	3.2761e-05	0.000878231
307	Cla010865	Unknown Protein (AHRD V1)	2.7187	3.1831	21.233	3.28807e-05	0.000878535
308	Cla009657	heat-and acid-stable phosphoprotein (AHRD V1 *-*- B5X267_SALSA); contains Interpro domain(s) IPR019380 Casein kinase substrate, phosphoprotein PP28	1.5137	6.67186	21.2316	3.28974e-05	0.000878535
309	Cla001350	Secretory carrier membrane protein (AHRD V1 **** B3TLU6_ELAGV); contains Interpro domain(s) IPR007273 SCAMP	1.41358	5.07563	21.2056	3.32026e-05	0.000885004
310	Cla005003	Calmodulin-like protein 1 (AHRD V1 *-*- B4FRR5_MAIZE); contains Interpro domain(s) IPR011992 EF-Hand type	1.42341	7.80174	21.1329	3.40719e-05	0.000901335
311	Cla003286	Multidrug resistance protein ABC transporter family (AHRD V1 **-- B9GJX7_POPTR); contains Interpro domain(s) IPR001140 ABC transporter, transmembrane region	1.56394	5.04794	21.1159	3.42792e-05	0.000903413
312	Cla005613	Ethylene responsive transcription factor 1a (AHRD V1 **** D1MWZ3_CITLA); contains Interpro domain(s) IPR001471 Pathogenesis-related transcriptional factor and ERF, DNA-binding	1.56974	4.93596	21.0533	3.5052e-05	0.000922051
313	Cla000933	DNA excision repair protein 1 (AHRD V1 *--* F4QEU9_DICFS); contains Interpro domain(s) IPR004579 DNA repair protein rad10	2.36707	3.38413	21.0002	3.57222e-05	0.000937925
314	Cla011483	GDSL esterase/lipase (AHRD V1 ***- F4JZZ2_ARATH); contains Interpro domain(s) IPR001087 Lipase, GDSL	1.84189	3.83964	20.9703	3.61049e-05	0.000946203
315	Cla016634	Auxin-induced SAUR-like protein (AHRD V1 ***- Q8S351_CAPAN); contains Interpro domain(s) IPR003676 Auxin responsive SAUR protein	6.97345	1.00463	22.2657	3.63155e-05	0.000949597
316	Cla007561	At1g04280-like protein (Fragment) (AHRD V1 *-*- B0FVI9_ARALY)	1.21094	6.94196	20.9498	3.63696e-05	0.000949597
317	Cla018440	Unknown Protein (AHRD V1)	2.41753	2.43988	20.9407	3.6488e-05	0.000950923
318	Cla021014	Stromal cell-derived factor 2 (AHRD V1 **-- B6TVP8_MAIZE); contains Interpro domain(s) IPR003608 MIR	2.18694	4.72005	21.0958	3.67772e-05	0.000956685
319	Cla022120	Ring H2 finger protein (AHRD V1 *-*- D9ZHD8_HYPPE); contains Interpro domain(s) IPR018957 Zinc finger, C3HC4 RING-type	6.54807	1.92772	21.0699	3.74949e-05	0.00097355
320	Cla019456	NADH dehydrogenase (AHRD V1 ***- E5GBQ4_CUCME); contains Interpro domain(s) IPR013027 FAD-dependent pyridine nucleotide-disulphide oxidoreductase	3.0578	2.52644	20.829	3.79748e-05	0.000984192
321	Cla000562	Flavoprotein wrbA (AHRD V1 ***- B6U724_MAIZE); contains Interpro domain(s) IPR010089 Flavoprotein WrbA	2.92717	3.38184	21.013	4.03286e-05	0.00104135
322	Cla018682	Jp18 (AHRD V1 *-*- Q8H6R4_PONTR); contains Interpro domain(s) IPR010993 Sterile alpha motif homology	2.05059	4.35529	20.5583	4.18441e-05	0.0010785
323	Cla009109	Acyl-CoA synthetase (AHRD V1 **-- D0CV95_9RHOB); contains Interpro domain(s) IPR000873 AMP-dependent synthetase and ligase	1.44694	5.93969	20.4547	4.34335e-05	0.00111334
324	Cla010201	NAC domain protein (AHRD V1 ***- B2ZGR6_SOYBN); contains Interpro domain(s) IPR003441 No apical meristem (NAM) protein	2.2625	5.46296	22.2094	4.51359e-05	0.00115277
325	Cla017797	MYB transcription factor (AHRD V1 *--* Q9T066_ARATH); contains Interpro domain(s) IPR015495 Myb transcription factor	4.55921	2.06289	20.4867	4.60625e-05	0.00116794
326	Cla006175	PAR-1a protein (AHRD V1 **-- Q43587_TOBAC); contains Interpro domain(s) IPR009489 PAR1	3.88289	3.57521	20.1871	4.78355e-05	0.0012042
327	Cla015630	UDP-glycosyltransferase 79B11 (AHRD V1 ***- U7B11_ARATH); contains Interpro domain(s) IPR002213 UDP-glucuronosyl/UDP-glucosyltransferase	4.54485	0.891994	20.8201	4.80781e-05	0.00120599
328	Cla018722	BHLH transcription factor (AHRD V1 ***- B6TXR4_MAIZE); contains Interpro domain(s) IPR011598 Helix-loop-helix DNA-binding	3.86394	1.9396	20.0757	4.98038e-05	0.00124705
329	Cla014936	RPM1 interacting protein 4 transcript 2 (AHRD V1 ***- D2J0U2_9ASTR); contains Interpro domain(s) IPR008700 Defence response, Rin4	1.79117	4.28301	20.0048	5.1101e-05	0.00127272
330	Cla017373	Myb-like transcription factor (AHRD V1 *-** Q944N2_MAIZE); contains Interpro domain(s) IPR015495 Myb transcription factor	2.20266	5.31227	19.996	5.1263e-05	0.0012745
331	Cla016179	Acetylornithine deacetylase or succinyl-diaminopimelate desuccinylase (AHRD V1 ***- D4MFM7_9ENTE); contains Interpro domain(s) IPR002933 Peptidase M20	2.81608	3.20227	19.9587	5.19627e-05	0.00128734
332	Cla020342	Unknown Protein (AHRD V1); contains Interpro domain(s) IPR010683 Protein of unknown function DUF1262	6.65501	1.57461	20.1004	5.28522e-05	0.00130477
333	Cla012436	Receptor lectin protein kinase-like (AHRD V1 **** Q5DMV1_CUCME); contains Interpro domain(s) IPR001220 Legume lectin, beta chain	4.44796	1.70907	19.8809	5.3452e-05	0.00131266
334	Cla015124	Protein disulfide-isomerase (AHRD V1 **** P93358_TOBAC); contains Interpro domain(s) IPR005788 Disulphide isomerase	1.47345	5.71702	19.8451	5.41525e-05	0.00132571
335	Cla021733	Flowering promoting factor-like 1 (Fragment) (AHRD V1 *--- A6MZJ6_ORYSI)	5.07393	1.23148	20.5143	5.45545e-05	0.00133274
336	Cla008618	U-box domain-containing protein (AHRD V1 ***- D7LU64_ARALL); contains Interpro domain(s) IPR003613 U box domain	6.29683	1.43094	19.9629	5.55152e-05	0.00135386
337	Cla010322	Calmodulin-like protein (AHRD V1 *-*- B6TXW9_MAIZE); contains Interpro domain(s) IPR011992 EF-Hand type	3.27049	3.65163	19.7624	5.58074e-05	0.00135863
338	Cla019803	Pathogenesis-related protein 4B (Fragment) (AHRD V1 **-- Q6LBM4_TOBAC); contains Interpro domain(s) IPR001153 Barwin	6.82957	2.90752	19.857	5.76608e-05	0.00139648
339	Cla005031	Protein disulfide isomerase L-2 (AHRD V1 **** B1Q2X5_SOYBN); contains Interpro domain(s) IPR005792 Protein disulphide isomerase	1.77885	4.33841	19.6328	5.85097e-05	0.00140975
340	Cla022463	Cytokinin oxidase/dehydrogenase (AHRD V1 ***- C3VPM7_SOLTU); contains Interpro domain(s) IPR015345 Cytokinin dehydrogenase 1, FAD and cytokinin binding	3.28032	2.49511	19.6012	5.91888e-05	0.00142367
341	Cla007690	Cysteine-rich repeat secretory protein 43 (AHRD V1 ***- F4JVK9_ARATH); contains Interpro domain(s) IPR002902 Protein of unknown function DUF26	6.79239	0.86395	21.034	6.02417e-05	0.00144405
342	Cla015443	Ribosomal protein L37 (AHRD V1 ***- Q6SPR2_SOYBN); contains Interpro domain(s) IPR001569 Ribosomal protein L37e	1.80716	5.75502	19.7447	6.28997e-05	0.00149898
343	Cla015999	Pheromone receptor-like protein (Fragment) (AHRD V1 *--- Q7XHJ1_QUERO); contains Interpro domain(s) IPR012442 Protein of unknown function DUF1645	3.50795	2.72904	19.353	6.4818e-05	0.00153477
344	Cla002075	Glutaredoxin (AHRD V1 ***- B9HGW6_POPTR); contains Interpro domain(s) IPR011905 Glutaredoxin-like, plant II	2.48293	3.33043	19.3495	6.49003e-05	0.00153477
345	Cla005583	Chaperone protein ClpB 1 (AHRD V1 *-*- D0CK17_9SYNE); contains Interpro domain(s) IPR013093 ATPase associated with various cellular activities, AAA-2	1.3543	5.20742	19.3575	6.47112e-05	0.00153477
346	Cla005044	MLO-like protein 3 (AHRD V1 ***- C6EWE6_VITVI); contains Interpro domain(s) IPR004326 Mlo-related protein	3.76458	2.15803	19.337	6.51992e-05	0.00153925
347	Cla016039	Cyclin (AHRD V1 ***- Q1XGF1_TOBAC); contains Interpro domain(s) IPR015451 Cyclin D	3.51345	2.38277	19.3013	6.60604e-05	0.00155696
348	Cla008525	DNA-binding bromodomain-containing protein (AHRD V1 **** Q9M2Q0_ARATH); contains Interpro domain(s) IPR001487 Bromodomain	1.87032	4.56239	19.2821	6.65282e-05	0.00156452
349	Cla000612	Glucose-6-phosphate 1-dehydrogenase (AHRD V1 ***- Q2XTC4_SOLTU); contains Interpro domain(s) IPR001282 Glucose-6-phosphate dehydrogenase	1.75384	4.51112	19.1773	6.91397e-05	0.00161598
350	Cla018374	cDNA clone J033118E13 full insert sequence (AHRD V1 *-*- B7EU28_ORYSJ); contains Interpro domain(s) IPR007033 Protein of unknown function DUF662	2.04375	4.01095	19.1054	7.09946e-05	0.00165383
351	Cla006847	Unknown Protein (AHRD V1); contains Interpro domain(s) IPR019186 Nucleolar protein 12	2.35776	4.08866	19.0576	7.22592e-05	0.00167773
352	Cla022457	Purple acid phosphatase (AHRD V1 ***- Q84KZ1_TOBAC); contains Interpro domain(s) IPR015914 Purple acid phosphatase, N-terminal	2.02463	3.18972	18.9918	7.40331e-05	0.00171207
353	Cla016053	UDP-glycosyltransferase 74 F1 (AHRD V1 ***- F4IS54_ARATH); contains Interpro domain(s) IPR002213 UDP-glucuronosyl/UDP-glucosyltransferase	1.57833	6.17152	18.9892	7.41041e-05	0.00171207
354	Cla009137	Glutamate decarboxylase (AHRD V1 **** A0EJ88_POPCN); contains Interpro domain(s) IPR010107 Glutamate decarboxylase	2.43645	3.91371	19.0749	7.57877e-05	0.00174523
355	Cla021535	1-aminocyclopropane-1-carboxylate oxidase-2 (AHRD V1 **-- F4IDQ0_ARATH); contains Interpro domain(s) IPR005123 Oxoglutarate and iron-dependent oxygenase	2.59582	2.7665	18.9038	7.64795e-05	0.00174986
356	Cla011442	GMP synthase (AHRD V1 **** A8IN54_AZOC5); contains Interpro domain(s) IPR001674 GMP synthase, C-terminal	1.60068	5.22162	18.9091	7.63307e-05	0.00174986
357	Cla002957	Ubiquitin-conjugating enzyme E2 D4 (AHRD V1 *-*- C1BWP7_ESOLU); contains Interpro domain(s) IPR000608 Ubiquitin-conjugating enzyme, E2	2.87078	3.14783	18.8849	7.70159e-05	0.00175909
358	Cla020718	Cytochrome P450 (AHRD V1 ***- B9MVH7_POPTR); contains Interpro domain(s) IPR001128 Cytochrome P450	6.54486	1.41393	19.0449	7.73233e-05	0.00176325
359	Cla006286	Transcription factor jumonji (JmjC) domain-containing protein (AHRD V1 **-- Q9LT40_ARATH); contains Interpro domain(s) IPR003347 Transcription factor jumonji/aspartyl beta-hydroxylase	4.50599	2.44016	18.8622	7.7668e-05	0.00176824
360	Cla018422	Iaa-amino acid hydrolase 2 (AHRD V1 **-* B9HBV9_POPTR); contains Interpro domain(s) IPR010168 Peptidase M20D, amidohydrolase	1.73684	3.94078	18.811	7.91533e-05	0.00179333
361	Cla010408	Cinnamoyl CoA reductase-like protein (AHRD V1 ***- Q9LYJ0_ARATH); contains Interpro domain(s) IPR002225 3-beta hydroxysteroid dehydrogenase/isomerase	2.67251	2.25047	18.782	8.00094e-05	0.0018069
362	Cla001680	Methyltransferase domain family (AHRD V1 *-*- B5JXE3_9GAMM)	3.20593	2.43332	18.7731	8.02717e-05	0.00180991
363	Cla017492	Unknown Protein (AHRD V1)	3.77082	2.92118	18.7467	8.1061e-05	0.00182478
364	Cla021932	Catalase (AHRD V1 ***- E5GBY9_CUCME); contains Interpro domain(s) IPR000277 Cys/Met metabolism, pyridoxal phosphate-dependent enzyme	1.62469	10.4178	18.77	8.25379e-05	0.00185506
365	Cla004386	LETM1 and EF-hand domain-containing protein 1 mitochondrial (AHRD V1 *--- F2QSW9_PICP7); contains Interpro domain(s) IPR011685 LETM1-like	1.86699	4.31853	18.675	8.32491e-05	0.00186805
366	Cla017486	ABC transporter G family member 42 (AHRD V1 ***- F4JJF4_ARATH)	1.99274	3.44558	18.6386	8.43805e-05	0.00189042
367	Cla003191	Peroxidase (AHRD V1 ***- O65773_CUCPE); contains Interpro domain(s) IPR002016 Haem peroxidase, plant/fungal/bacterial	1.51746	5.10599	18.5917	8.58637e-05	0.00192058
368	Cla002923	Heat stress transcription factor (AHRD V1 ***- D4QAU8_CARPA); contains Interpro domain(s) IPR000232 Heat shock factor (HSF)-type, DNA-binding	4.67007	1.07082	19.1144	8.68803e-05	0.00193715
369	Cla004654	Expansin (AHRD V1 ***- F1BX21_GOSHE); contains Interpro domain(s) IPR007117 Pollen allergen/expansin, C-terminal	2.90414	1.7162	18.5025	8.87648e-05	0.00196979
370	Cla005356	Unknown Protein (AHRD V1); contains Interpro domain(s) IPR010800 Glycine rich	2.16745	4.90656	18.4701	8.98407e-05	0.00199052
371	Cla016721	Nucleic acid binding protein (AHRD V1 **** D7LGX9_ARALL); contains Interpro domain(s) IPR014560 Uncharacterised conserved protein UCP030333, DNA/RNA-binding Alba-related	2.23107	4.33206	18.7427	9.03215e-05	0.00199802
372	Cla016351	ATP-dependent RNA helicase (AHRD V1 **** F0XQB9_GROCL); contains Interpro domain(s) IPR011545 DNA/RNA helicase, DEAD/DEAH box type, N-terminal	1.49269	5.20346	18.438	9.09222e-05	0.002005
373	Cla023484	BZIP transcription factor protein (AHRD V1 **** Q3L0T7_CAPAN); contains Interpro domain(s) IPR011700 Basic leucine zipper	2.46062	3.89919	18.4162	9.16641e-05	0.00201762
374	Cla020812	Regulator of chromosome condensation (RCC1) family protein (AHRD V1 **-- F4HQZ1_ARATH); contains Interpro domain(s) IPR009091 Regulator of chromosome condensation/beta-lactamase-inhibitor protein II	1.49532	4.92217	18.4128	9.17818e-05	0.00201762
375	Cla017643	Heat shock protein 101 (AHRD V1 *--- Q3L1D0_VITVI); contains Interpro domain(s) IPR004176 Clp, N-terminal	3.07824	2.76219	18.3541	9.38129e-05	0.00205263
376	Cla009635	Ethylene-responsive transcription factor 4 (AHRD V1 *-** B6THY5_MAIZE); contains Interpro domain(s) IPR001471 Pathogenesis-related transcriptional factor and ERF, DNA-binding	1.75376	4.72739	18.3208	9.49871e-05	0.00207187
377	Cla017864	Unknown Protein (AHRD V1)	4.43656	1.54593	18.2634	9.70492e-05	0.00211059
378	Cla009857	UDP-glucose 4-epimerase (AHRD V1 ***- B1XPB1_SYNP2); contains Interpro domain(s) IPR005886 UDP-glucose 4-epimerase	2.49996	3.11961	18.263	9.70627e-05	0.00211059
379	Cla020015	Signal recognition particle protein (AHRD V1 *-** C1GCL3_PARBD); contains Interpro domain(s) IPR007222 Signal recognition particle receptor, alpha subunit, N-terminal	1.30909	6.77743	18.2524	9.74504e-05	0.00211447
380	Cla016109	DNA repair endonuclease XPF (AHRD V1 *-** C1J9L6_LIZAU); contains Interpro domain(s) IPR011009 Protein kinase-like	1.955	3.35267	18.168	0.000100579	0.00217358
381	Cla015689	Unknown Protein (AHRD V1)	3.65803	2.4607	18.1135	0.000102654	0.00220655
382	Cla006016	Signal recognition particle protein (AHRD V1 **** Q0WS60_ARATH); contains Interpro domain(s) IPR008832 Signal recognition particle, SRP9 subunit	2.71077	2.94745	18.1115	0.000102733	0.00220655
383	Cla005384	G-type lectin S-receptor-like serine/threonine-protein kinase At5g35370 (AHRD V1 **-- Y5537_ARATH); contains Interpro domain(s) IPR001480 Curculin-like (mannose-binding) lectin	1.34591	5.69083	18.0981	0.000103248	0.00221424
384	Cla011334	Unknown Protein (AHRD V1)	2.71812	3.42449	18.0879	0.000103646	0.00221932
385	Cla020384	IST1 homolog (AHRD V1 *--- IST1_HUMAN); contains Interpro domain(s) IPR005061 Protein of unknown function DUF292, eukaryotic	1.87626	4.2388	18.0734	0.00010421	0.00221932
386	Cla015815	Monooxygenase FAD-binding protein (AHRD V1 **-- E4T923_RIEAD); contains Interpro domain(s) IPR006076 FAD dependent oxidoreductase	1.45622	5.1715	18.0583	0.000104802	0.00222379
387	Cla023293	Cytochrome P450 (AHRD V1 ***- A9ZT56_COPJA); contains Interpro domain(s) IPR001128 Cytochrome P450	2.23258	4.32361	18.1307	0.000105896	0.00223688
388	Cla016646	Unknown Protein (AHRD V1)	1.71215	4.82929	18.0043	0.00010695	0.00225574
389	Cla011373	Long-chain-fatty-acid-CoA ligase (AHRD V1 ***- B2WS80_ARAHA); contains Interpro domain(s) IPR000873 AMP-dependent synthetase and ligase	1.36518	5.30216	17.92	0.000110393	0.0023214
390	Cla006134	SGT1 (AHRD V1 **-- Q2HPC2_SOLTU); contains Interpro domain(s) IPR007699 SGS	1.38952	5.2327	17.8694	0.000112521	0.00235908
391	Cla001826	Calcium-dependent protein kinase-like (AHRD V1 **** Q9LET1_ARATH); contains Interpro domain(s) IPR002290 Serine/threonine protein kinase	2.25451	3.37811	17.8478	0.000113439	0.00237478
392	Cla013204	U-box domain-containing protein (AHRD V1 ***- D7MID4_ARALL); contains Interpro domain(s) IPR003613 U box domain	2.0635	4.80648	17.7886	0.000116	0.00242118
393	Cla006308	Calcium-dependent protein kinase 19 (AHRD V1 **** D7LZ81_ARALL); contains Interpro domain(s) IPR002290 Serine/threonine protein kinase	1.49838	5.89903	17.7666	0.000116968	0.00243777
394	Cla011435	BTB/POZ domain-containing protein At5g41330 (AHRD V1 ***- Y5133_ARATH); contains Interpro domain(s) IPR003131 Potassium channel, voltage dependent, Kv, tetramerisation	1.82385	3.90427	17.7323	0.000118493	0.00246589
395	Cla004203	DDRGK domain-containing protein 1 (AHRD V1 *-*- F1KYQ2_ASCSU); contains Interpro domain(s) IPR019153 DDRGK domain	1.76227	4.94944	17.7087	0.000119551	0.00248422
396	Cla005908	Calmodulin-binding protein-like protein (AHRD V1 *-*- Q9SII1_ARATH); contains Interpro domain(s) IPR012417 Calmodulin-binding, plant	1.67662	5.49192	17.8094	0.000120249	0.00249325
397	Cla023300	1-aminocyclopropane-1-carboxylate oxidase 1 (AHRD V1 **-- ACCO1_MALDO); contains Interpro domain(s) IPR005123 Oxoglutarate and iron-dependent oxygenase	4.19079	1.31936	17.8225	0.000121253	0.00250845
398	Cla010042	Leucine-rich repeat family protein (AHRD V1 ***- D7KPE5_ARALL); contains Interpro domain(s) IPR001611 Leucine-rich repeat	2.67613	2.52942	17.5918	0.000124959	0.00257375
399	Cla009398	Membrane transporter D1 (AHRD V1 **** GTR1_LEIDO); contains Interpro domain(s) IPR003663 Sugar/inositol transporter	6.3299	1.43181	17.7175	0.000126092	0.00258194
400	Cla012765	Nitrate transporter (AHRD V1 ***- Q852P5_TOBAC); contains Interpro domain(s) IPR000109 TGF-beta receptor, type I/II extracellular region	1.51289	5.0355	17.5635	0.000126306	0.00258255
401	Cla006277	Unknown Protein (AHRD V1)	7.32206	1.92015	18.5535	0.000127148	0.002596
402	Cla006860	Glycosyltransferase (AHRD V1 ***- Q5QPZ6_MEDTR); contains Interpro domain(s) IPR007657 Glycosyltransferase AER61, uncharacterised	2.48548	2.53519	17.5205	0.000128381	0.00261309
403	Cla017010	Gibberellin-regulated protein (AHRD V1 **-- B4UW77_ARAHY); contains Interpro domain(s) IPR003854 Gibberellin regulated protein	1.9721	4.02211	17.5131	0.000128739	0.00261329
404	Cla017780	Ras-related protein Rab-18 (AHRD V1 ***- B6TSE5_MAIZE); contains Interpro domain(s) IPR003579 Ras small GTPase, Rab type	4.52991	1.36525	17.4247	0.000133129	0.00269851
405	Cla019399	Tryptophan synthase beta chain (AHRD V1 **** F4K727_ARATH); contains Interpro domain(s) IPR006654 Tryptophan synthase, beta chain	3.01393	2.01376	17.3675	0.000136055	0.00274987
406	Cla007583	Phosphate transporter (AHRD V1 ***- C3UZD5_SOYBN); contains Interpro domain(s) IPR004738 Phosphate permease	3.6064	2.8792	17.2656	0.000141438	0.00283826
407	Cla016368	C2-H2 zinc finger protein (AHRD V1 ***- B0YR09_SOYBN); contains Interpro domain(s) IPR007087 Zinc finger, C2H2-type	1.67526	4.68342	17.1981	0.000145123	0.00289566
408	Cla013516	1-aminocyclopropane-1-carboxylate oxidase (AHRD V1 ***- Q5VLJ5_HEVBR); contains Interpro domain(s) IPR005123 Oxoglutarate and iron-dependent oxygenase	1.29168	6.834	17.1654	0.000146945	0.00292786
409	Cla009935	Lateral root primordium-related protein (AHRD V1 **-- Q9XGX0_ARATH); contains Interpro domain(s) IPR007818 Protein of unknown function DUF702	3.69038	1.80988	17.1051	0.000150366	0.00298755
410	Cla015195	Glutamine synthetase (AHRD V1 ***- D2D304_GOSHI); contains Interpro domain(s) IPR008146 Glutamine synthetase, catalytic region	2.28125	4.59123	17.7628	0.000157431	0.00311032
411	Cla019454	Membrane transporter D1 (AHRD V1 **** GTR1_LEIDO); contains Interpro domain(s) IPR003663 Sugar/inositol transporter	1.89774	4.2038	17.0027	0.000157403	0.00311032
412	Cla014234	Heavy-metal-associated domain-containing protein (AHRD V1 *-** D7M5B3_ARALL); contains Interpro domain(s) IPR006121 Heavy metal transport/detoxification protein	6.37699	1.54955	17.3318	0.000164678	0.0032301
413	Cla016282	Glucan endo-1 3-beta-glucosidase A6 (AHRD V1 ***- B6TIF7_MAIZE); contains Interpro domain(s) IPR000490 Glycoside hydrolase, family 17	3.08943	3.15892	17.3473	0.000164476	0.0032301
414	Cla007294	Chalcone isomerase-like protein (AHRD V1 ***- A9PI95_POPTR); contains Interpro domain(s) IPR016087 Chalcone isomerase	1.7028	5.40441	16.886	0.000164874	0.0032301
415	Cla004931	Katanin p60 ATPase-containing subunit A-like 2 (AHRD V1 *--- KATL2_XENTR); contains Interpro domain(s) IPR003959 ATPase, AAA-type, core	1.52042	7.36868	16.8713	0.000164453	0.0032301
416	Cla002829	cDNA clone J100050C22 full insert sequence (AHRD V1 *-*- A3ADD6_ORYSJ)	2.15972	3.05183	16.7745	0.000170683	0.00333461
417	Cla001194	Glucose-6-phosphate 1-dehydrogenase (AHRD V1 ***- B9SW52_RICCO); contains Interpro domain(s) IPR001282 Glucose-6-phosphate dehydrogenase	2.14581	3.65466	16.7193	0.000174346	0.00338264
418	Cla021501	Tetratricopeptide repeat protein 7B (AHRD V1 **-- E2BII8_HARSA); contains Interpro domain(s) IPR011990 Tetratricopeptide-like helical	4.13744	1.89188	16.7051	0.000175299	0.00339644
419	Cla022097	14-3-3-like protein GF14 epsilon (AHRD V1 **-- F4I1C1_ARATH); contains Interpro domain(s) IPR000308 14-3-3 protein	1.31095	5.098	16.6647	0.000178044	0.00343541
420	Cla004138	Phosphatase 2C family protein (AHRD V1 ***- D7KZK8_ARALL); contains Interpro domain(s) IPR015655 Protein phosphatase 2C	1.45202	5.02826	16.6562	0.000178627	0.00344195
421	Cla013158	Ubiquitin-protein ligase/ zinc ion binding protein (AHRD V1 **** B4FXK9_MAIZE); contains Interpro domain(s) IPR004162 Seven in absentia protein	6.4954	2.19597	16.7774	0.000179602	0.00345599
422	Cla023335	G-type lectin S-receptor-like serine/threonine-protein kinase At1g11305 (AHRD V1 *-*- Y1135_ARATH); contains Interpro domain(s) IPR001480 Curculin-like (mannose-binding) lectin	1.97331	3.45591	16.6269	0.000180662	0.00347162
423	Cla006068	Membrane transporter D1 (AHRD V1 **** GTR1_LEIDO); contains Interpro domain(s) IPR005828 General substrate transporter	1.54381	4.71435	16.52	0.000188267	0.00360297
424	Cla016665	Unknown Protein (AHRD V1)	1.98179	5.19733	17.0297	0.00019067	0.003644
425	Cla008711	Heavy-metal-associated domain-containing protein (AHRD V1 **** Q9SJL2_ARATH); contains Interpro domain(s) IPR006121 Heavy metal transport/detoxification protein	1.37169	6.11491	16.4578	0.000192847	0.0036806
426	Cla023182	NAC domain protein IPR003441 (AHRD V1 ***- B9GU14_POPTR); contains Interpro domain(s) IPR003441 No apical meristem (NAM) protein	1.35141	5.55915	16.427	0.000195161	0.00371971
427	Cla002953	60S ribosomal protein L13A (AHRD V1 **** D7MML2_ARALL); contains Interpro domain(s) IPR005755 Ribosomal protein L13, eukaryotic/archaeal	1.46107	6.45653	16.3999	0.000197222	0.00374882
428	Cla015399	BTB/POZ domain-containing protein At1g30440 (AHRD V1 **-- Y1044_ARATH); contains Interpro domain(s) IPR004249 NPH3	2.39717	3.17639	16.2796	0.000206636	0.00391188
429	Cla005439	Unknown Protein (AHRD V1); contains Interpro domain(s) IPR009053 Prefoldin	1.13659	6.12592	16.2505	0.000208983	0.00395098
430	Cla021463	Glutathione S-transferase (AHRD V1 ***- Q8H9E5_CUCMA); contains Interpro domain(s) IPR004046 Glutathione S-transferase, C-terminal	3.70401	1.57901	16.2344	0.000210286	0.00397028
431	Cla008264	Malonyl-coenzyme:anthocyanin 5-O-glucoside-6&apos;&apos;&apos;-O-malonyltransferase (AHRD V1 **-- 5MAT1_SALSN); contains Interpro domain(s) IPR003480 Transferase	4.52401	1.40849	16.208	0.000212457	0.00400589
432	Cla015296	4-coumarate CoA ligase (AHRD V1 ***- D1LZD3_EUCCA); contains Interpro domain(s) IPR000873 AMP-dependent synthetase and ligase	6.0301	1.43927	16.5847	0.000216767	0.0040762
433	Cla009651	MLO-like protein 6 (AHRD V1 ***- C6EWE7_VITVI); contains Interpro domain(s) IPR004326 Mlo-related protein	1.6663	3.83095	16.1501	0.000217292	0.00408061
434	Cla005764	Ethylene receptor (AHRD V1 ***- A9CS85_CUCMN); contains Interpro domain(s) IPR014525 Signal transduction histidine kinase, hybrid-type, ethylene sensor	1.79809	4.22928	16.1428	0.000217913	0.00408681
435	Cla019398	Beta-glucosidase 47 (AHRD V1 ***- D7MEP5_ARALL); contains Interpro domain(s) IPR001360 Glycoside hydrolase, family 1	4.34056	2.62052	16.1188	0.000219957	0.00411965
436	Cla019366	Aspartic proteinase (AHRD V1 **-- Q8L6A8_THECC); contains Interpro domain(s) IPR001461 Peptidase A1	1.33228	5.67483	16.1144	0.000220338	0.00412129
437	Cla002823	Nuclear RNA binding protein-like (AHRD V1 ***- Q38M48_SOLTU); contains Interpro domain(s) IPR006861 Hyaluronan/mRNA binding protein	1.32492	7.73061	16.098	0.000221742	0.00414203
438	Cla019461	Cotton fiber expressed protein 1 (AHRD V1 ***- O81373_GOSHI); contains Interpro domain(s) IPR008480 Protein of unknown function DUF761, plant	1.24746	5.44234	16.043	0.000226553	0.00422628
439	Cla018108	High mobility group family (AHRD V1 *-*- B9HSP8_POPTR); contains Interpro domain(s) IPR000910 High mobility group, HMG1/HMG2	1.28832	9.08841	15.9935	0.000230969	0.00428024
440	Cla004617	Glutathione S-transferase family protein (AHRD V1 ***- Q9FL98_ARATH); contains Interpro domain(s) IPR016639 Glutathione S-transferase, predicted	3.00447	2.19867	15.9483	0.000235081	0.00434498
441	Cla014099	Receptor-like protein kinase (AHRD V1 *-** Q9FZP2_ARATH); contains Interpro domain(s) IPR003613 U box domain	1.93595	3.05079	15.9403	0.000235815	0.00435194
442	Cla014051	AP2-like ethylene-responsive transcription factor At1g16060 (AHRD V1 *-** AP2L1_ARATH); contains Interpro domain(s) IPR001471 Pathogenesis-related transcriptional factor and ERF, DNA-binding	4.53335	1.40503	15.9281	0.000236942	0.00436215
443	Cla007400	4-coumarate--CoA ligase-like 3 (AHRD V1 ***- F4HST6_ARATH); contains Interpro domain(s) IPR000873 AMP-dependent synthetase and ligase	1.6821	4.13456	15.8514	0.000244155	0.0044832
444	Cla002891	Response regulator 6 (AHRD V1 ***- Q9FRY9_MAIZE); contains Interpro domain(s) IPR001789 Signal transduction response regulator, receiver region	1.71777	4.6443	15.8121	0.000247937	0.0045379
445	Cla008631	F-box family protein (AHRD V1 ***- B9MYU0_POPTR); contains Interpro domain(s) IPR001810 Cyclin-like F-box	1.47809	6.4326	15.8077	0.00024836	0.0045379
446	Cla009677	Pentatricopeptide repeat-containing protein (AHRD V1 *-*- D7LZR6_ARALL); contains Interpro domain(s) IPR001087 Lipase, GDSL	4.26668	2.01715	15.8032	0.000248797	0.00453877
447	Cla013922	NAC domain protein (AHRD V1 ***- B2ZGQ4_SOYBN); contains Interpro domain(s) IPR003441 No apical meristem (NAM) protein	2.16666	3.11343	15.7777	0.000251302	0.00457853
448	Cla006252	Peptidyl-prolyl cis-trans isomerase (AHRD V1 *-*- D8PA41_9BACT); contains Interpro domain(s) IPR001179 Peptidyl-prolyl cis-trans isomerase, FKBP-type	1.63448	4.65934	15.7736	0.000251707	0.00457995
449	Cla007520	Tesmin/TSO1-like CXC domain containing protein expressed (AHRD V1 *--- Q10G99_ORYSJ); contains Interpro domain(s) IPR005172 Tesmin/TSO1-like, CXC	6.20698	1.71115	15.8731	0.000253947	0.00460283
450	Cla014721	GID1-like gibberellin receptor (AHRD V1 **-- A7MAQ4_HORVU); contains Interpro domain(s) IPR013094 Alpha/beta hydrolase fold-3	1.65824	3.85771	15.7563	0.000253417	0.00460283
451	Cla022847	Multidrug resistance protein mdtK (AHRD V1 **-- MDTK_CITK8); contains Interpro domain(s) IPR015521 MATE family transporter related protein IPR002528 Multi antimicrobial extrusion protein MatE	1.71637	3.81112	15.7359	0.000255449	0.00462409
452	Cla002662	Conserved (AHRD V1 **-- Q092W7_STIAD); contains Interpro domain(s) IPR009291 Protein of unknown function DUF946, plant	2.03945	3.34343	15.6736	0.000261776	0.00471431
453	Cla010285	Guanine nucleotide-binding protein alpha-1 subunit (AHRD V1 *-*- B6TWS6_MAIZE); contains Interpro domain(s) IPR001019 Guanine nucleotide binding protein (G-protein), alpha subunit	1.64037	4.30147	15.6399	0.000265257	0.00476779
454	Cla009960	Pre-mRNA-processing factor 40-like protein B (AHRD V1 *--- F4WZV6_ACREC); contains Interpro domain(s) IPR002713 FF domain	1.38803	9.10249	15.6383	0.000265424	0.00476779
455	Cla013306	Protein phosphatase 2C containing protein (AHRD V1 *-*- B6T998_MAIZE); contains Interpro domain(s) IPR015655 Protein phosphatase 2C	1.72295	3.6676	15.6349	0.000265778	0.00476806
456	Cla006194	Heat stress transcription factor (AHRD V1 *-*- D4QAU8_CARPA); contains Interpro domain(s) IPR000232 Heat shock factor (HSF)-type, DNA-binding	1.51629	4.79998	15.5653	0.000273157	0.00488794
457	Cla016137	Ras-related protein Rab-6A (AHRD V1 ***- B4FRS1_MAIZE); contains Interpro domain(s) IPR003579 Ras small GTPase, Rab type	2.10649	3.40347	15.7573	0.000275664	0.00492654
458	Cla015468	Ankyrin repeat-containing protein (AHRD V1 **-- Q9SY76_ARATH); contains Interpro domain(s) IPR001471 Pathogenesis-related transcriptional factor and ERF, DNA-binding	4.10659	2.22938	15.492	0.000281152	0.0050055
459	Cla010669	Myosin heavy chain-related protein (AHRD V1 *--- Q9SMQ3_ARATH)	2.21743	2.60239	15.4872	0.00028169	0.00500873
460	Cla017031	Actin cross-linking protein (AHRD V1 **-- Q0WQH3_ARATH); contains Interpro domain(s) IPR007679 Protein of unknown function DUF569	1.52167	4.26966	15.4656	0.000284092	0.00503714
461	Cla015525	Transcription factor (AHRD V1 **-- D7L2D2_ARALL)	1.36364	5.83418	15.4662	0.000284023	0.00503714
462	Cla015625	Auxin induced-like protein (AHRD V1 **-- E0Z5V6_PICSI); contains Interpro domain(s) IPR017214 Uncharacterised conserved protein UCP037471	4.17239	3.22501	15.4565	0.000285117	0.00504413
463	Cla008228	GRAS family transcription factor (AHRD V1 **-- B9GJL6_POPTR); contains Interpro domain(s) IPR005202 GRAS transcription factor	1.30529	6.24079	15.4277	0.00028837	0.00508247
464	Cla005576	Calmodulin-like protein (AHRD V1 ***- Q6RZU7_MUSAC); contains Interpro domain(s) IPR011992 EF-Hand type	3.56021	1.56689	15.3772	0.00029417	0.0051782
465	Cla002643	Transcription factor (AHRD V1 *-*- D6MKM4_9ASPA); contains Interpro domain(s) IPR011598 Helix-loop-helix DNA-binding	2.75641	2.4344	15.2985	0.000303469	0.00532188
466	Cla014788	Kinase interacting family protein (AHRD V1 *-*- D7KCB2_ARALL); contains Interpro domain(s) IPR011684 KIP1-like	1.06102	6.75024	15.1603	0.000320535	0.00555186
467	Cla005316	Unknown Protein (AHRD V1)	4.14301	1.3949	15.0434	0.000335766	0.0057763
468	Cla003190	Peroxidase (AHRD V1 ***- O65773_CUCPE); contains Interpro domain(s) IPR002016 Haem peroxidase, plant/fungal/bacterial	3.22652	2.20246	15.0361	0.000336742	0.0057763
469	Cla022413	Chaperone protein htpG (AHRD V1 **-- HTPG_MYXXD); contains Interpro domain(s) IPR015566 Molecular chaperone, heat shock protein, endoplasmin	1.92926	8.3585	16.318	0.000342111	0.00585339
470	Cla002060	Uncharacterized methyltransferase WBSCR22 (AHRD V1 **-- E2C601_HARSA); contains Interpro domain(s) IPR013216 Methyltransferase type 11	1.86204	3.97647	14.9649	0.000346424	0.00591278
471	Cla019813	Hydroxycinnamoyl-CoA shikimate/quinate hydroxycinnamoyl transferase (AHRD V1 **-* D1GJ93_COFAR); contains Interpro domain(s) IPR003480 Transferase	2.1313	3.17801	14.9459	0.000349052	0.00594318
472	Cla013782	30S ribosomal protein S13 (AHRD V1 ***- RS13_MYCS5); contains Interpro domain(s) IPR001892 Ribosomal protein S13	2.54592	4.00674	15.1145	0.000356101	0.0060267
473	Cla015191	Receptor-like kinase (AHRD V1 **** A7VM24_MARPO); contains Interpro domain(s) IPR002290 Serine/threonine protein kinase	2.385	2.77581	14.8655	0.000360414	0.00609234
474	Cla006838	Calpain-2 catalytic subunit (AHRD V1 *--- CAN2_CHICK); contains Interpro domain(s) IPR011992 EF-Hand type	1.36301	4.75145	14.8423	0.000363763	0.00614157
475	Cla015737	Homoserine kinase (AHRD V1 *-*- D2DKF1_SOYBN); contains Interpro domain(s) IPR000870 Homoserine kinase	1.59692	4.31386	14.8366	0.000364603	0.00614835
476	Cla007556	Sieve element occlusion s (AHRD V1 ***- E2FKI9_SOYBN)	6.31031	1.37843	14.9156	0.00036898	0.00620725
477	Cla022201	Unknown Protein (AHRD V1); contains Interpro domain(s) IPR012876 Protein of unknown function DUF1677, plant	3.18898	1.98695	14.8096	0.000368545	0.00620725
478	Cla005502	Receptor-like protein kinase (AHRD V1 *-** C6FF64_SOYBN); contains Interpro domain(s) IPR002290 Serine/threonine protein kinase	1.55822	4.06084	14.785	0.000372186	0.0062403
479	Cla008285	Exocyst complex component 7 (AHRD V1 **** O80625_ARATH); contains Interpro domain(s) IPR004140 Exo70 exocyst complex subunit	1.35942	4.54713	14.784	0.000372341	0.0062403
480	Cla017711	Monodehydroascorbate reductase (AHRD V1 ***- A5JPK7_VITVI); contains Interpro domain(s) IPR013027 FAD-dependent pyridine nucleotide-disulphide oxidoreductase	1.37129	5.1982	14.7601	0.000375908	0.0062787
481	Cla014671	Protein LURP-one-related 17 (AHRD V1 ***- LOR17_ARATH); contains Interpro domain(s) IPR007612 Protein of unknown function DUF567	2.40257	2.60237	14.7497	0.000377476	0.0062837
482	Cla018526	Ca-transporting ATPase (AHRD V1 ***- F8NSM8_SERL9); contains Interpro domain(s) IPR006539 ATPase, P-type, phospholipid-translocating, flippase	1.46289	4.97682	14.7492	0.00037755	0.0062837
483	Cla015297	4-coumarate CoA ligase (AHRD V1 ***- Q5S017_BETPL); contains Interpro domain(s) IPR000873 AMP-dependent synthetase and ligase	6.07567	0.988505	14.9741	0.000378011	0.00628392
484	Cla019860	GDSL esterase/lipase (AHRD V1 ***- F4HYK6_ARATH); contains Interpro domain(s) IPR001087 Lipase, GDSL	6.26889	1.06209	14.8386	0.000380363	0.00631555
485	Cla005614	Ethylene responsive transcription factor 1a (AHRD V1 *-** C0J9I9_9ROSA); contains Interpro domain(s) IPR001471 Pathogenesis-related transcriptional factor and ERF, DNA-binding	2.45686	3.37523	14.7162	0.00038256	0.00634453
486	Cla012342	Aldehyde dehydrogenase (AHRD V1 ***- Q70SZ7_CROSA); contains Interpro domain(s) IPR015590 Aldehyde dehydrogenase	1.82144	3.40537	14.7032	0.000384567	0.00637029
487	Cla004934	Unknown Protein (AHRD V1)	1.76155	3.51794	14.6808	0.00038802	0.00641992
488	Cla021220	UDP-glycosyltransferase 79B10 (AHRD V1 ***- U7B10_ARATH); contains Interpro domain(s) IPR002213 UDP-glucuronosyl/UDP-glucosyltransferase	1.45239	4.02978	14.6718	0.00038942	0.00643551
489	Cla005804	Receptor-like protein kinase (AHRD V1 **** B6ST43_MAIZE); contains Interpro domain(s) IPR002290 Serine/threonine protein kinase	2.5081	2.41026	14.6415	0.00039418	0.00649888
490	Cla019581	Leucine rich repeat containing protein kinase (AHRD V1 *--- Q9LLN7_ORYSA); contains Interpro domain(s) IPR001611 Leucine-rich repeat	6.29105	0.623493	15.6685	0.000401217	0.0065994
491	Cla022160	BHLH transcription factor (AHRD V1 ***- Q84WX1_BRANA); contains Interpro domain(s) IPR001092 Basic helix-loop-helix dimerisation region bHLH	2.33348	1.9952	14.5666	0.000406195	0.00666568
492	Cla019242	Receptor-like protein kinase (AHRD V1 **** Q8LP72_TOBAC); contains Interpro domain(s) IPR002290 Serine/threonine protein kinase	1.84597	3.31202	14.4954	0.000417988	0.00681075
493	Cla021712	Unknown Protein (AHRD V1)	1.4379	4.46092	14.4927	0.000418429	0.00681075
494	Cla018312	Transcription factor-like (AHRD V1 *-*- Q650T3_ORYSJ); contains Interpro domain(s) IPR005333 Transcription factor, TCP	3.7921	2.04592	14.4508	0.000425546	0.00691057
495	Cla006549	Receptor-like protein kinase At3g21340 (AHRD V1 *-** RLK6_ARATH); contains Interpro domain(s) IPR002290 Serine/threonine protein kinase	3.24073	2.56967	14.4188	0.000431064	0.00697865
496	Cla005983	Actin-depolymerizing factor 6 (AHRD V1 ***- D6BR51_9ROSI); contains Interpro domain(s) IPR002108 Actin-binding, cofilin/tropomyosin type	1.61285	4.85683	14.4868	0.000431229	0.00697865
497	Cla002642	Cyclin-dependent protein kinase-like (AHRD V1 **** Q9LSM7_ARATH); contains Interpro domain(s) IPR002290 Serine/threonine protein kinase	2.83725	2.38347	14.4006	0.000434229	0.00701912
498	Cla010823	Receptor-like kinase (AHRD V1 **** C6ZRP1_SOYBN); contains Interpro domain(s) IPR002290 Serine/threonine protein kinase	1.62887	4.50749	14.3586	0.00044164	0.00712252
499	Cla012974	ABC transporter G family member 29 (AHRD V1 ***- F4J1I6_ARATH); contains Interpro domain(s) IPR013525 ABC-2 type transporter	2.46309	2.07893	14.5701	0.000442589	0.00712965
500	Cla001792	BTB/POZ domain-containing protein At5g66560 (AHRD V1 **-- Y5656_ARATH); contains Interpro domain(s) IPR004249 NPH3	2.34003	2.96752	14.3414	0.000444716	0.00714751
501	Cla013344	Peptide transporter (AHRD V1 **-- O48542_HORVU); contains Interpro domain(s) IPR000109 TGF-beta receptor, type I/II extracellular region	2.16383	3.22888	14.3305	0.000446675	0.00716931
502	Cla017802	Heavy-metal-associated domain-containing protein (AHRD V1 *-** Q9SJL2_ARATH); contains Interpro domain(s) IPR006121 Heavy metal transport/detoxification protein	1.48312	9.69457	14.5553	0.000449663	0.0072023
503	Cla003233	Light regulated protein-like protein (AHRD V1 **-- Q8S2S6_THEHA); contains Interpro domain(s) IPR009856 Light regulated Lir1	3.12039	3.99441	14.5893	0.000460805	0.00733892
504	Cla004672	CASP-like protein RCOM_1206790 (AHRD V1 ***- CSPLE_RICCO); contains Interpro domain(s) IPR006702 Uncharacterised protein family UPF0497, trans-membrane plant	6.24499	1.60856	14.3999	0.000473184	0.00751902
505	Cla017341	Long-chain-fatty-acid--CoA ligase family protein (AHRD V1 ***- D7LGL1_ARALL); contains Interpro domain(s) IPR000873 AMP-dependent synthetase and ligase	1.45173	4.4943	14.1761	0.000475414	0.00753741
506	Cla020391	Alpha-glucosidase (AHRD V1 ***- Q9LEC9_SOLTU); contains Interpro domain(s) IPR000322 Glycoside hydrolase, family 31	1.25683	5.40026	14.1776	0.000475129	0.00753741
507	Cla021155	Calcineurin B-like calcium binding protein (AHRD V1 **-* B2ZYT8_VICFA); contains Interpro domain(s) IPR015757 Calcineurin B protein	4.09626	1.29117	14.166	0.000477355	0.00755964
508	Cla000517	Receptor-like protein kinase At3g21340 (AHRD V1 *-** RLK6_ARATH); contains Interpro domain(s) IPR002290 Serine/threonine protein kinase	2.38349	2.60538	14.1488	0.000480693	0.00760394
509	Cla013242	IST1 homolog (AHRD V1 *--- C1BSR8_9MAXI); contains Interpro domain(s) IPR005061 Protein of unknown function DUF292, eukaryotic	3.10447	3.04301	14.1423	0.000481959	0.00761539
510	Cla002846	26S protease regulatory subunit 8 homolog (AHRD V1 *--- PRS8_YEAST); contains Interpro domain(s) IPR003959 ATPase, AAA-type, core	1.81073	3.35444	14.1326	0.000483855	0.00763676
511	Cla011881	Yellow stripe-like protein 2.1 (Fragment) (AHRD V1 ***- B4ZYE8_BRAJU); contains Interpro domain(s) IPR004813 Oligopeptide transporter OPT superfamily	2.30633	3.29301	14.1125	0.000487801	0.0076904
512	Cla012901	RING finger protein (AHRD V1 *-*- C6EUD3_SOYBN); contains Interpro domain(s) IPR018957 Zinc finger, C3HC4 RING-type	2.54132	2.36798	14.0942	0.000491426	0.00772192
513	Cla015640	TED3 (AHRD V1 *-*- Q41725_ZINEL)	2.45923	3.11791	14.0889	0.000492489	0.00772192
514	Cla018441	ATP-dependent RNA helicase (AHRD V1 **** C4QVZ6_PICPG); contains Interpro domain(s) IPR011545 DNA/RNA helicase, DEAD/DEAH box type, N-terminal	1.3705	4.75133	14.0924	0.00049179	0.00772192
515	Cla016257	Glucan endo-1 3-beta-glucosidase A6 (AHRD V1 ***- B6TIF7_MAIZE); contains Interpro domain(s) IPR000490 Glycoside hydrolase, family 17	2.6625	2.68965	14.0815	0.000493964	0.00773046
516	Cla009846	FAD-binding domain-containing protein (AHRD V1 **-- D7MFH8_ARALL); contains Interpro domain(s) IPR006094 FAD linked oxidase, N-terminal	1.94969	3.26713	14.0804	0.000494195	0.00773046
517	Cla014085	BHLH transcription factor (AHRD V1 **-- A9YWR2_MEDTR); contains Interpro domain(s) IPR011598 Helix-loop-helix DNA-binding	4.08808	1.25128	14.1441	0.000501284	0.00783264
518	Cla006158	rRNA/tRNA 2&apos;-O-methyltransferase fibrillarin-like protein 1 (AHRD V1 **** FBLL1_MOUSE); contains Interpro domain(s) IPR000692 Fibrillarin	1.45208	6.02731	14.096	0.000508103	0.00791277
519	Cla007313	Cytochrome P450 (AHRD V1 ***- B9N1R4_POPTR); contains Interpro domain(s) IPR001128 Cytochrome P450	1.39241	4.44557	14.0091	0.000508691	0.00791316
520	Cla001414	Thioredoxin family protein (AHRD V1 *--- B6TC88_MAIZE); contains Interpro domain(s) IPR012336 Thioredoxin-like fold	1.40011	4.63563	13.9733	0.000516134	0.00800236
521	Cla010159	Receptor-like protein kinase At3g21340 (AHRD V1 *-** RLK6_ARATH); contains Interpro domain(s) IPR002290 Serine/threonine protein kinase	1.6018	4.33357	13.9579	0.000519379	0.00803494
522	Cla020207	Red chlorophyll catabolite reductase (Fragment) (AHRD V1 ***- Q1ELT8_SOLLC); contains Interpro domain(s) IPR009439 Red chlorophyll catabolite reductase	1.18974	5.33835	13.9535	0.0005203	0.00804032
523	Cla016735	Unknown Protein (AHRD V1)	2.79728	2.36883	13.8916	0.000533566	0.0082182
524	Cla007582	Pathogen induced 4 protein (AHRD V1 ***- A0MCW3_CUCSA)	2.02256	5.81683	15.0554	0.000532564	0.0082182
525	Cla011343	Dof zinc finger protein 2 (AHRD V1 *-*- A5HWF1_HORVD); contains Interpro domain(s) IPR003851 Zinc finger, Dof-type	1.77331	3.53158	13.8427	0.000544291	0.00836506
526	Cla011337	MYG1 protein (AHRD V1 **-- F2U1C4_SALS5); contains Interpro domain(s) IPR003226 Metal-dependent protein hydrolase	2.18807	3.018	13.8399	0.000544917	0.00836552
527	Cla015223	BHLH transcription factor (AHRD V1 *-*- B6TXR4_MAIZE); contains Interpro domain(s) IPR011598 Helix-loop-helix DNA-binding	1.44288	4.8736	13.8376	0.000545769	0.00836945
528	Cla003179	Disease resistance-responsive (Dirigent-like protein) family protein (AHRD V1 ***- Q9SS03_ARATH); contains Interpro domain(s) IPR004265 Plant disease resistance response protein	1.58036	3.7747	13.8065	0.00055238	0.00843399
529	Cla018592	Pseudo response regulator (AHRD V1 ***- B9N4C8_POPTR); contains Interpro domain(s) IPR001789 Signal transduction response regulator, receiver region	1.67839	3.8959	13.7986	0.000554165	0.00845208
530	Cla021182	Unknown Protein (AHRD V1)	1.45359	4.24471	13.7913	0.000555818	0.00846809
531	Cla014760	Exostosin family protein (AHRD V1 ***- Q0WPG1_ARATH); contains Interpro domain(s) IPR004263 Exostosin-like	6.12167	1.11759	13.874	0.0005587	0.00849901
532	Cla009286	Unknown Protein (AHRD V1)	4.11789	1.21329	13.9646	0.000562031	0.00852576
533	Cla018562	RNA-binding protein (AHRD V1 **** Q941H9_TOBAC); contains Interpro domain(s) IPR015465 RNA recognition motif, glycine rich protein	1.15649	5.57247	13.7482	0.000565669	0.00855323
534	Cla015127	Lipase (AHRD V1 *-*- C1FIH0_MICSR); contains Interpro domain(s) IPR002921 Lipase, class 3	1.3088	4.82201	13.7348	0.000568771	0.00859089
535	Cla018508	Unknown Protein (AHRD V1)	2.35492	2.55604	13.7294	0.000570037	0.00860061
536	Cla012547	GDSL esterase/lipase 1 (AHRD V1 ***- GLIP1_ARATH); contains Interpro domain(s) IPR001087 Lipase, GDSL	3.52552	1.92842	13.6335	0.000592817	0.00889669
537	Cla014007	Prolyl 4-hydroxylase alpha subunit-like protein (AHRD V1 *--- Q9FKX6_ARATH); contains Interpro domain(s) IPR006620 Prolyl 4-hydroxylase, alpha subunit	4.06117	2.11012	13.63	0.000593659	0.00889981
538	Cla016029	UDP glycosyltransferase (AHRD V1 ***- C1JIE1_9SOLA); contains Interpro domain(s) IPR002213 UDP-glucuronosyl/UDP-glucosyltransferase	2.83932	3.02236	13.607	0.000599268	0.00895523
539	Cla006266	Pectinesterase/pectinesterase inhibitor 3 (AHRD V1 **-* PME3_ARATH); contains Interpro domain(s) IPR006501 Pectinesterase inhibitor	2.48462	3.17629	13.595	0.000602219	0.00898976
540	Cla022166	Mitochondrial carrier family (AHRD V1 ***- C1MMX1_MICPC); contains Interpro domain(s) IPR001993 Mitochondrial substrate carrier	3.13013	3.21451	13.563	0.000610164	0.00906982
541	Cla005831	Glutamate decarboxylase (AHRD V1 **** Q1I1D8_CITSI); contains Interpro domain(s) IPR010107 Glutamate decarboxylase	3.49387	2.16119	13.5533	0.000612602	0.00909643
542	Cla017151	Annexin 14 (AHRD V1 ***- D6QX29_SOYBN); contains Interpro domain(s) IPR001464 Annexin	3.16306	1.79219	13.7077	0.000622596	0.00921561
543	Cla011336	Unknown Protein (AHRD V1)	2.14562	2.83299	13.5106	0.000623414	0.00921799
544	Cla017634	Unknown Protein (AHRD V1)	2.62748	2.42374	13.499	0.000626386	0.0092522
545	Cla007180	Unknown Protein (AHRD V1)	2.5441	1.99404	13.4825	0.000630655	0.00929571
546	Cla022341	Flotillin 1 (AHRD V1 *-*- B3V5K3_9EURY); contains Interpro domain(s) IPR001107 Band 7 protein	2.52856	2.5724	13.4869	0.000632687	0.00930118
547	Cla011165	Germin-like protein 6 (AHRD V1 ***- A8QK92_VITVI); contains Interpro domain(s) IPR014710 RmlC-like jelly roll fold	2.10494	3.38315	13.4734	0.000633013	0.00930118
548	Cla008309	U-box domain-containing protein 10 (AHRD V1 *--- B3H660_ARATH); contains Interpro domain(s) IPR011989 Armadillo-like helical	1.26693	4.69667	13.4629	0.000635751	0.00930852
549	Cla006182	Vesicle transport protein SEC22 (AHRD V1 **-* Q9LTJ4_ARATH); contains Interpro domain(s) IPR010908 Longin	6.13342	0.562555	14.5755	0.000640472	0.00934583
550	Cla004937	Ribosomal L9-like protein (AHRD V1 ***- B3TLR1_ELAGV); contains Interpro domain(s) IPR000702 Ribosomal protein L6	1.52589	5.76866	13.5262	0.000640591	0.00934583
551	Cla000974	Poly polymerase catalytic domain containing protein expressed (AHRD V1 **-- Q84T80_ORYSJ); contains Interpro domain(s) IPR012317 Poly(ADP-ribose) polymerase, catalytic region	2.18737	2.85034	13.4353	0.000642973	0.00935825
552	Cla009550	Isopentenyl-diphosphate Delta-isomerase (AHRD V1 ***- A9ZN05_HEVBR); contains Interpro domain(s) IPR011876 Isopentenyl-diphosphate delta-isomerase, type 1	2.08651	3.47098	13.4331	0.000643558	0.00935825
553	Cla000909	Unknown Protein (AHRD V1)	2.46159	2.97162	13.3879	0.000655638	0.00952404
554	Cla018300	Phenylalanine ammonia-lyase (AHRD V1 ***- Q1AJZ8_TRIPR); contains Interpro domain(s) IPR005922 Phenylalanine ammonia-lyase	6.11797	2.02337	13.4259	0.000669736	0.00970875
555	Cla014241	ATP-dependent zinc metalloprotease FtsH 2 (AHRD V1 **-* FTSH2_SPHTD); contains Interpro domain(s) IPR003959 ATPase, AAA-type, core	3.63753	1.8403	13.3015	0.000679362	0.00982801
556	Cla002243	WRKY transcription factor 5 (AHRD V1 *-** A7UGD2_SOLTU); contains Interpro domain(s) IPR003657 DNA-binding WRKY	3.50978	1.73001	13.2852	0.000683941	0.00988407
557	Cla018064	Calmodulin-like protein (AHRD V1 ***- Q9ATP2_CENCI); contains Interpro domain(s) IPR011992 EF-Hand type	2.27221	3.39257	13.2823	0.000684764	0.00988579
558	Cla012581	Myb-like transcription factor Myb 3 (AHRD V1 **** Q94FG3_GOSHI); contains Interpro domain(s) IPR015495 Myb transcription factor	4.35944	1.12675	13.2553	0.000692431	0.00997597
559	Cla005283	Thiazole biosynthetic enzyme (AHRD V1 **** D6N3H1_GOSHI); contains Interpro domain(s) IPR002922 Thiamine biosynthesis Thi4 protein	1.07935	12.2201	13.2388	0.000697146	0.0100134
560	Cla006427	Unknown Protein (AHRD V1); contains Interpro domain(s) IPR011052 Proteinase and amylase inhibitor	3.35535	1.14711	13.2357	0.000698039	0.0100157
561	Cla003185	Ribosome biogenesis GTPase YqeH (AHRD V1 **-- E1JMW4_9LACO)	2.75395	2.10857	13.2082	0.000706005	0.0100922
562	Cla003652	NBS/LRR resistance protein-like protein (Fragment) (AHRD V1 ***- Q945Z3_THECC); contains Interpro domain(s) IPR002182 NB-ARC	1.81749	2.9612	13.208	0.000706078	0.0100922
563	Cla017946	Unknown Protein (AHRD V1)	2.2206	3.92645	13.1998	0.000708469	0.0101004
564	Cla006366	Beta-xylosidase 4 (AHRD V1 ***- D7MRV5_ARALL); contains Interpro domain(s) IPR001764 Glycoside hydrolase, family 3, N-terminal	2.01145	3.78356	13.198	0.00070898	0.0101004
565	Cla002091	Short-chain dehydrogenase/reductase SDR (AHRD V1 **-- B8D5N9_DESK1); contains Interpro domain(s) IPR002198 Short-chain dehydrogenase/reductase SDR	1.41317	4.38271	13.1764	0.000715339	0.0101704
566	Cla013901	Calmodulin-like protein (AHRD V1 ***- Q6RZU7_MUSAC); contains Interpro domain(s) IPR011992 EF-Hand type	4.39858	1.70287	13.1716	0.000716756	0.0101803
567	Cla014243	ATP-dependent zinc metalloprotease FtsH 2 (AHRD V1 *--* FTSH2_RHOBA); contains Interpro domain(s) IPR003959 ATPase, AAA-type, core	5.74691	2.38099	13.2556	0.000717864	0.0101857
568	Cla004640	Mitochondrial inner membrane protease ATP23 (AHRD V1 ***- D0NY32_PHYIT); contains Interpro domain(s) IPR019165 Peptidase M76, ATP23	1.74543	3.381	13.1399	0.000726211	0.0102834
569	Cla021236	Phosphatidylinositol N-acetyglucosaminlytransferase subunit P-like protein (AHRD V1 *--- O80829_ARATH)	1.55421	3.88728	13.1215	0.000731738	0.0103408
570	Cla012517	Deoxycytidine kinase (AHRD V1 *-*- B5X8U8_SALSA); contains Interpro domain(s) IPR002624 Deoxynucleoside kinase	1.41922	4.3399	13.1084	0.000735731	0.0103763
571	Cla005097	Xyloglucan endotransglucosylase/hydrolase 9 (AHRD V1 ***- C0IRI2_MALDO); contains Interpro domain(s) IPR016455 Xyloglucan endotransglucosylase/hydrolase	5.74699	1.04623	13.3849	0.000739778	0.0104021
572	Cla002983	Homology to unknown gene (AHRD V1 **-- Q00S02_OSTTA)	1.1295	9.51469	13.0952	0.000739757	0.0104021
573	Cla012674	Ribosomal protein L37 (AHRD V1 ***- D3GC12_9ROSI); contains Interpro domain(s) IPR001569 Ribosomal protein L37e	1.82604	4.73813	13.1927	0.000760059	0.0106766
574	Cla022290	Unknown Protein (AHRD V1)	4.12914	1.15456	13.1056	0.000763228	0.0106939
575	Cla009860	Subtilisin-like protease (Fragment) (AHRD V1 **-- Q4U4M3_ARAHY); contains Interpro domain(s) IPR015500 Peptidase S8, subtilisin-related	5.76383	1.16653	13.083	0.000770342	0.0107565
576	Cla011503	Senescence-inducible chloroplast stay-green protein 2 (AHRD V1 **-- Q5EMP6_SOYBN)	4.06667	2.25396	12.9901	0.000772675	0.0107565
577	Cla006927	Armadillo/beta-catenin repeat family protein (AHRD V1 **-- D7LD78_ARALL); contains Interpro domain(s) IPR011989 Armadillo-like helical	1.8391	3.07525	12.9932	0.000771687	0.0107565
578	Cla020409	Unknown Protein (AHRD V1); contains Interpro domain(s) IPR012438 Protein of unknown function DUF1639	1.57256	4.04307	12.9854	0.000774173	0.0107565
579	Cla003574	rRNA processing protein (AHRD V1 **-- C5JYL4_AJEDS); contains Interpro domain(s) IPR008610 Eukaryotic rRNA processing	1.52746	4.66219	12.9858	0.000774058	0.0107565
580	Cla003367	ACT domain-containing protein (AHRD V1 **-- F4I0I7_ARATH); contains Interpro domain(s) IPR002912 Amino acid-binding ACT	1.50333	3.97401	12.9317	0.000791613	0.0109879
581	Cla018132	Tubulin beta chain (AHRD V1 ***- B9HP96_POPTR); contains Interpro domain(s) IPR002453 Beta tubulin	1.13278	6.64894	12.8989	0.000802476	0.0111058
582	Cla018603	Calmodulin-like protein (AHRD V1 *-*- B6TXW9_MAIZE); contains Interpro domain(s) IPR011992 EF-Hand type	5.80667	1.61564	12.9638	0.000808912	0.0111728
583	Cla019324	Ethylene responsive transcription factor 2a (AHRD V1 *-** C0J9I7_9ROSA); contains Interpro domain(s) IPR001471 Pathogenesis-related transcriptional factor and ERF, DNA-binding	3.89077	1.16362	12.8514	0.000818488	0.0112719
584	Cla013928	Protein disulfide isomerase (AHRD V1 **** B1Q2X4_SOYBN); contains Interpro domain(s) IPR005792 Protein disulphide isomerase	1.22287	5.47245	12.8474	0.000819839	0.0112719
585	Cla010742	UDP glycosyltransferase (AHRD V1 ***- C1JIE1_9SOLA); contains Interpro domain(s) IPR002213 UDP-glucuronosyl/UDP-glucosyltransferase	1.40456	4.93401	12.8336	0.000824576	0.0113224
586	Cla004803	Unknown Protein (AHRD V1)	1.13039	6.30593	12.8112	0.000832276	0.0114058
587	Cla011496	Molybdenum cofactor sulfurase (AHRD V1 **-- F2Q4L6_TRIEC); contains Interpro domain(s) IPR015424 Pyridoxal phosphate-dependent transferase, major region	1.34006	5.12084	12.7976	0.00083701	0.0114595
588	Cla020616	Progesterone 5-beta-reductase (AHRD V1 ***- D6N9X5_9BRAS); contains Interpro domain(s) IPR016040 NAD(P)-binding domain	1.17815	4.93469	12.7777	0.000843989	0.0115326
589	Cla015267	60S ribosomal protein L6 (AHRD V1 ***- B9SFN3_RICCO); contains Interpro domain(s) IPR000915 Ribosomal protein L6E	1.18866	5.44702	12.7507	0.000853529	0.0116178
590	Cla014831	Ethylene-responsive transcription factor (AHRD V1 *-** F1DGA5_COFAR); contains Interpro domain(s) IPR001471 Pathogenesis-related transcriptional factor and ERF, DNA-binding	3.90629	1.42174	12.741	0.000856975	0.0116534
591	Cla004801	Receptor-like protein kinase 1 (AHRD V1 **** F4K0I9_ARATH); contains Interpro domain(s) IPR002290 Serine/threonine protein kinase	3.43389	2.0271	12.691	0.000875048	0.0118514
592	Cla020389	Unknown Protein (AHRD V1)	1.31552	5.26191	12.6642	0.000884899	0.0119291
593	Cla002944	3-ketoacyl-CoA thiolase (AHRD V1 ***- P93112_9ROSI); contains Interpro domain(s) IPR002155 Thiolase	1.18107	6.26712	12.5741	0.000918856	0.0122808
594	Cla008374	Kunitz trypsin inhibitor (AHRD V1 **** B8Y888_TOBAC); contains Interpro domain(s) IPR002160 Proteinase inhibitor I3, Kunitz legume	2.72004	2.49368	12.5246	0.00093808	0.012514
595	Cla013259	Unknown Protein (AHRD V1)	1.3631	5.49378	12.5094	0.000944061	0.0125818
596	Cla018399	Unknown Protein (AHRD V1)	6.09859	1.55696	12.5679	0.000952423	0.0126812
597	Cla018071	Bifunctional protein hldE (AHRD V1 ***- HLDE_ERWCT); contains Interpro domain(s) IPR004820 Cytidylyltransferase	4.21788	1.75642	12.4273	0.000977128	0.0129978
598	Cla010541	Ubiquitin carboxyl-terminal hydrolase (AHRD V1 *--- F2QUY1_PICP7); contains Interpro domain(s) IPR018997 PUB domain	1.09223	6.00391	12.3925	0.000991536	0.0131646
599	Cla017664	Auxin response factor 21 (AHRD V1 *-*- D9HNU8_MAIZE); contains Interpro domain(s) IPR003340 Transcriptional factor B3	5.82313	1.26972	12.5349	0.00100077	0.0132746
600	Cla009089	Calcium-transporting ATPase 1 (AHRD V1 ***- Q7XBH9_CERRI); contains Interpro domain(s) IPR006408 ATPase, P-type, calcium-transporting, PMCA-type	3.94502	1.70369	12.4269	0.00100981	0.0133818
601	Cla017829	Peroxidase (AHRD V1 ***- C1KA92_POPTR); contains Interpro domain(s) IPR002016 Haem peroxidase, plant/fungal/bacterial	1.67027	3.65286	12.2696	0.00104412	0.0137691
602	Cla006390	IQ calmodulin-binding motif family protein (AHRD V1 ***- B6TKK9_MAIZE)	1.53098	4.72951	12.2678	0.00104491	0.0137691
603	Cla017927	Mitochondrial glycoprotein family protein (AHRD V1 **** D7M774_ARALL); contains Interpro domain(s) IPR003428 Mitochondrial glycoprotein	3.58981	1.97272	12.2105	0.00107045	0.0140398
604	Cla007572	Nicotiana lesion-inducing like (AHRD V1 ***- B6T757_MAIZE); contains Interpro domain(s) IPR008637 HR-like lesion-inducer	1.80412	3.84177	12.19	0.00107975	0.0141353
605	Cla010430	Unknown Protein (AHRD V1)	6.03125	0.781095	12.4263	0.00108737	0.0141993
606	Cla011499	Unknown Protein (AHRD V1)	1.61949	3.78814	12.1462	0.00109993	0.0143195
607	Cla019266	Nucleolar protein 5A (AHRD V1 ***- E9CDU0_CAPO3); contains Interpro domain(s) IPR002687 Pre-mRNA processing ribonucleoprotein, binding region	1.27161	7.0255	12.1482	0.00110423	0.0143621
608	Cla015668	Auxin induced-like protein (AHRD V1 **-- E0Z5V6_PICSI); contains Interpro domain(s) IPR017214 Uncharacterised conserved protein UCP037471	1.98756	3.40837	12.1269	0.00110891	0.0144096
609	Cla016558	RNA-binding protein (AHRD V1 *-** O24106_NICGU); contains Interpro domain(s) IPR015465 RNA recognition motif, glycine rich protein	1.23812	9.41209	12.1159	0.00111406	0.0144499
610	Cla014263	Unknown Protein (AHRD V1)	3.30544	1.55484	12.1633	0.0011271	0.0145793
611	Cla017030	Thioredoxin H (AHRD V1 ***- Q4U0W0_NICAL); contains Interpro domain(s) IPR015467 Thioredoxin, core	1.85014	3.71065	12.0852	0.00112863	0.0145834
612	Cla005340	Protein grpE (AHRD V1 *-*- B1LUT5_METRJ); contains Interpro domain(s) IPR000740 GrpE nucleotide exchange factor	1.52173	4.11772	12.0573	0.00114201	0.0147173
613	Cla013652	S-receptor kinase-like (AHRD V1 **** Q5QLR7_ORYSJ); contains Interpro domain(s) IPR002290 Serine/threonine protein kinase	1.2667	4.63913	12.0465	0.00114725	0.0147357
614	Cla013776	Chorismate synthase (AHRD V1 ***- A9PGP7_POPTR); contains Interpro domain(s) IPR000453 Chorismate synthase	1.25821	6.27868	12.0408	0.00115002	0.0147482
615	Cla022167	Mitochondrial carrier family (AHRD V1 ***- C1MMX1_MICPC); contains Interpro domain(s) IPR001993 Mitochondrial substrate carrier	2.79141	3.38386	12.0243	0.0011581	0.0148158
616	Cla019059	Chaperone protein dnaJ (AHRD V1 ***- C6LT25_GIAIB); contains Interpro domain(s) IPR015609 Molecular chaperone, heat shock protein, Hsp40, DnaJ	1.34064	5.03495	12.0156	0.0011624	0.0148573
617	Cla006970	Agmatinase (AHRD V1 ***- Q1IPT1_ACIBL); contains Interpro domain(s) IPR006035 Ureohydrolase	1.4258	4.88565	12.0071	0.00116655	0.0148969
618	Cla023004	Membrane protein-like (AHRD V1 **-* Q6EQH5_ORYSJ); contains Interpro domain(s) IPR002781 Protein of unknown function DUF81	3.61989	2.89698	12.0019	0.00116972	0.0149237
619	Cla021365	Adenylate kinase (AHRD V1 ***- Q9XHP7_CERRI); contains Interpro domain(s) IPR006266 UMP-CMP kinase	1.64698	3.99667	11.9946	0.00117278	0.0149357
620	Cla023330	Unknown Protein (AHRD V1)	1.32151	5.35396	11.9959	0.00117213	0.0149357
621	Cla018524	Atp-dependent RNA helicase (AHRD V1 **** B8BY61_THAPS); contains Interpro domain(s) IPR011545 DNA/RNA helicase, DEAD/DEAH box type, N-terminal	1.36073	4.81488	11.9463	0.00119703	0.0151483
622	Cla012140	Syntaxin (AHRD V1 ***- E9HJP9_DAPPU); contains Interpro domain(s) IPR010989 t-SNARE	5.6914	1.68574	11.9309	0.0012424	0.0156215
623	Cla021125	Unknown Protein (AHRD V1)	2.31475	2.37143	11.857	0.00124331	0.0156215
624	Cla018150	Glutathione S-transferase (AHRD V1 ***- D8UY87_GLYSO); contains Interpro domain(s) IPR004046 Glutathione S-transferase, C-terminal	3.1953	3.87522	12.5534	0.00125003	0.0156639
625	Cla004726	IQ-domain 10 (Fragment) (AHRD V1 *--- D7L3Y4_ARALL); contains Interpro domain(s) IPR000048 IQ calmodulin-binding region	1.53596	3.6215	11.8447	0.00124983	0.0156639
626	Cla022575	Serine/threonine-protein kinase 38 (AHRD V1 **** B6U4A0_MAIZE); contains Interpro domain(s) IPR002290 Serine/threonine protein kinase	1.18566	4.60252	11.8447	0.00124982	0.0156639
627	Cla008768	Poly(U)-specific endoribonuclease (AHRD V1 **-- F1LAD6_ASCSU); contains Interpro domain(s) IPR018998 Endoribonuclease XendoU	1.0964	6.35473	11.8222	0.00126183	0.0157586
628	Cla013319	ATP-dependent zinc metalloprotease FtsH (AHRD V1 **** C7PFY1_CHIPD); contains Interpro domain(s) IPR005936 Peptidase M41, FtsH	1.69196	3.44369	11.7733	0.00128839	0.0160301
629	Cla013837	Unknown Protein (AHRD V1)	3.92545	1.69281	11.7551	0.00129841	0.0161262
630	Cla001497	Receptor protein kinase-like protein (AHRD V1 **** Q9LJU5_ARATH); contains Interpro domain(s) IPR002290 Serine/threonine protein kinase	1.36712	4.40659	11.7507	0.00130085	0.0161423
631	Cla002327	rRNA/tRNA 2&apos;-O-methyltransferase fibrillarin-like protein 1 (AHRD V1 *--* FBLL1_HUMAN); contains Interpro domain(s) IPR000692 Fibrillarin	1.34781	6.20966	11.8833	0.0013044	0.0161578
632	Cla018834	AP2-like ethylene-responsive transcription factor At1g16060 (AHRD V1 *-** AP2L1_ARATH); contains Interpro domain(s) IPR001471 Pathogenesis-related transcriptional factor and ERF, DNA-binding	5.63182	1.59647	11.7949	0.0013156	0.0162602
633	Cla005669	Hypothetical YFW family protein 5 (AHRD V1 *--- Q5AP84_CANAL); contains Interpro domain(s) IPR009836 Protein of unknown function DUF1399	1.10528	6.5579	11.7267	0.00131422	0.0162602
634	Cla018638	Nucleotide-diphospho-sugar transferase family protein (AHRD V1 **-- F4JKY7_ARATH)	1.7167	3.43113	11.717	0.00131966	0.0162893
635	Cla016930	Aldo/keto reductase family protein (AHRD V1 ***- D7KWQ9_ARALL); contains Interpro domain(s) IPR001395 Aldo/keto reductase	3.22139	1.84729	11.6918	0.0013339	0.0164089
636	Cla004651	Unknown Protein (AHRD V1)	1.57714	4.0487	11.6916	0.00133402	0.0164089
637	Cla001769	Heat shock protein DNAj (AHRD V1 **** F0XAA0_GROCL); contains Interpro domain(s) IPR001623 Heat shock protein DnaJ, N-terminal	1.11256	5.69768	11.6871	0.00133658	0.016426
638	Cla010779	Pentatricopeptide repeat-containing protein (AHRD V1 ***- D7MJP3_ARALL); contains Interpro domain(s) IPR002885 Pentatricopeptide repeat	5.42794	1.18942	11.7545	0.00133824	0.016432
639	Cla013509	Protein disulfide isomerase family (AHRD V1 **** A9CPA7_SOYBN); contains Interpro domain(s) IPR005788 Disulphide isomerase	1.71069	4.0355	11.6716	0.00134549	0.0165066
640	Cla021799	Unknown Protein (AHRD V1)	1.73274	7.07224	12.427	0.00135246	0.0165507
641	Cla000388	Ninja-family protein 2 (AHRD V1 *-*- NNJA2_WHEAT); contains Interpro domain(s) IPR012463 Protein of unknown function DUF1675	1.63204	4.17275	11.6592	0.00135262	0.0165507
642	Cla019514	Eukaryotic translation initiation factor 3 subunit A (AHRD V1 ***- C0H9S0_SALSA); contains Interpro domain(s) IPR000717 Proteasome component region PCI	0.971333	6.80003	11.6544	0.00135537	0.0165555
643	Cla017328	Kinase family protein (AHRD V1 **** D7M6L5_ARALL); contains Interpro domain(s) IPR002290 Serine/threonine protein kinase	1.65267	3.75324	11.6431	0.00136195	0.016607
644	Cla022856	Ubiquitin carboxyl-terminal hydrolase (AHRD V1 *--- A1DG53_NEOFI); contains Interpro domain(s) IPR018997 PUB domain	4.07032	2.03368	11.5994	0.00138761	0.0168498
645	Cla012954	Octicosapeptide/Phox/Bem1p domain-containing protein kinase (AHRD V1 *--- Q9FKL3_ARATH); contains Interpro domain(s) IPR000270 Octicosapeptide/Phox/Bem1p	1.38465	4.59019	11.5882	0.00139425	0.0168837
646	Cla015570	Unknown Protein (AHRD V1)	3.15248	1.7442	11.5844	0.00139655	0.016897
647	Cla002725	Vesicle-associated membrane protein 7B (AHRD V1 **** D7KE74_ARALL); contains Interpro domain(s) IPR001388 Synaptobrevin	1.6135	3.80737	11.5662	0.00140746	0.0170143
648	Cla016014	Alpha 1 3 fucosyltransferase (AHRD V1 ***- Q599J4_POPCN); contains Interpro domain(s) IPR001503 Glycosyl transferase, family 10	3.09036	2.47093	11.5236	0.00143338	0.0172224
649	Cla013633	Ss18 protein (Fragment) (AHRD V1 *--- Q6P1I1_MOUSE); contains Interpro domain(s) IPR007726 SSXT	1.62157	3.48916	11.5197	0.00143577	0.0172231
650	Cla023373	Protein phosphatase 2C (AHRD V1 ***- Q6QLU0_SOLLC); contains Interpro domain(s) IPR015655 Protein phosphatase 2C	1.71952	3.99696	11.5172	0.00143728	0.0172266
651	Cla018455	Auxin efflux carrier (AHRD V1 ***- Q71T12_MOMCH); contains Interpro domain(s) IPR014024 Auxin efflux carrier, subgroup	2.48685	1.90761	11.4781	0.00146159	0.017431
652	Cla018125	UPF0503 protein At3g09070, chloroplastic (AHRD V1 **-- U503A_ARATH); contains Interpro domain(s) IPR008004 Protein of unknown function DUF740	2.32706	2.48924	11.48	0.00146039	0.017431
653	Cla021185	Aldose 1-epimerase (AHRD V1 ***- E5GCG8_CUCME); contains Interpro domain(s) IPR014718 Glycoside hydrolase-type carbohydrate-binding, subgroup	3.83256	1.83973	11.4669	0.00146864	0.0174568
654	Cla015603	Charged multivesicular body protein 1b (AHRD V1 **-- B6T9W6_MAIZE); contains Interpro domain(s) IPR005024 Snf7	2.21895	4.71819	12.3799	0.00146892	0.0174568
655	Cla016024	Polyadenylate-binding protein 2 (AHRD V1 **** B6U4M0_MAIZE); contains Interpro domain(s) IPR006515 Polyadenylate binding protein, human types 1, 2, 3, 4	0.947026	7.3627	11.4699	0.00146672	0.0174568
656	Cla010254	Gibberellin receptor GID1L2 (AHRD V1 **-- B6T2M3_MAIZE); contains Interpro domain(s) IPR013094 Alpha/beta hydrolase fold-3	1.17095	5.62948	11.4571	0.00147479	0.017497
657	Cla001585	Ras-related protein Rab-25 (AHRD V1 ***- RAB25_RABIT); contains Interpro domain(s) IPR003579 Ras small GTPase, Rab type	3.99181	0.847394	11.6649	0.00148596	0.0175849
658	Cla014216	26S protease regulatory subunit 6A (AHRD V1 *--- PRS6A_ENCCU); contains Interpro domain(s) IPR003959 ATPase, AAA-type, core	1.82827	2.70184	11.4207	0.00149803	0.0176682
659	Cla022479	Pentatricopeptide repeat-containing protein (AHRD V1 ***- F4HP74_ARATH); contains Interpro domain(s) IPR002885 Pentatricopeptide repeat	1.71912	3.54994	11.4129	0.00150304	0.0176975
660	Cla019899	Lipoxygenase (AHRD V1 ***- F6HZ10_VITVI); contains Interpro domain(s) IPR000907 Lipoxygenase	1.37127	5.83369	11.4263	0.0015081	0.0177422
661	Cla017334	Os03g0564200 protein (Fragment) (AHRD V1 ***- Q0DQS8_ORYSJ); contains Interpro domain(s) IPR009297 Protein of unknown function DUF952	2.29376	2.48494	11.3979	0.00151274	0.017782
662	Cla017290	Unknown Protein (AHRD V1)	1.90331	2.43986	11.3753	0.00152754	0.0179295
663	Cla023439	AT1G76250-like protein (Fragment) (AHRD V1 *-*- D6PP03_9BRAS)	5.76374	1.23273	11.5927	0.00153108	0.0179476
664	Cla001405	Protein OBERON 2 (AHRD V1 ***- OBE2_ARATH); contains Interpro domain(s) IPR004082 Protein of unknown function DUF1423, plant	1.33484	4.31778	11.3461	0.0015468	0.0180765
665	Cla014979	Unknown Protein (AHRD V1)	1.93649	6.63707	12.3157	0.00155257	0.0181288
666	Cla002010	Phloem protein 2 (AHRD V1 ***- Q39461_9ROSI)	2.04494	2.64226	11.3467	0.00155723	0.0181682
667	Cla007630	chaperonin (AHRD V1 ***- Q8H903_ORYSJ); contains Interpro domain(s) IPR001844 Chaperonin Cpn60	1.12038	5.6636	11.327	0.00155954	0.01818
668	Cla016450	T-complex protein 1 subunit zeta (AHRD V1 ***- B6U118_MAIZE); contains Interpro domain(s) IPR012722 T-complex protein 1, zeta subunit	1.37232	4.55857	11.3069	0.0015731	0.0182924
669	Cla012536	Protein TIFY 7 (AHRD V1 *--- F4I6W0_ARATH); contains Interpro domain(s) IPR010399 Tify	5.66994	1.00458	11.4423	0.00157568	0.0183073
670	Cla017029	Porin/voltage-dependent anion-selective channel protein (AHRD V1 ***- A9PD04_POPTR); contains Interpro domain(s) IPR001925 Porin, eukaryotic type	1.31709	4.94667	11.2961	0.00158044	0.0183323
671	Cla011177	Charged multivesicular body protein 2a (AHRD V1 ***- B6TJP8_MAIZE); contains Interpro domain(s) IPR005024 Snf7	1.26012	4.97897	11.2962	0.00158039	0.0183323
672	Cla019161	Unknown Protein (AHRD V1)	3.2036	3.11322	11.5185	0.00159178	0.0184334
673	Cla007853	NAC domain protein IPR003441 (AHRD V1 ***- B9H4N3_POPTR); contains Interpro domain(s) IPR003441 No apical meristem (NAM) protein	1.84448	4.09857	11.2653	0.00160159	0.0185282
674	Cla006292	Cytochrome c-type biogenesis protein ccmE (AHRD V1 *-*- E9CIQ6_CAPO3); contains Interpro domain(s) IPR004329 CcmE/CycJ protein	2.28327	2.48159	11.2513	0.00161126	0.0185977
675	Cla019961	K(+)-insensitive pyrophosphate-energized proton pump (AHRD V1 ***- HPPA2_METMA); contains Interpro domain(s) IPR004131 Inorganic H+ pyrophosphatase	3.19866	1.64968	11.2349	0.00162265	0.0187137
676	Cla012408	Acetyl esterase (AHRD V1 *--- AES_ECOL5); contains Interpro domain(s) IPR005200 Glycoside hydrolase, family 81	1.38587	3.79828	11.1893	0.00165491	0.0190234
677	Cla009289	Ring-H2 zinc finger protein (AHRD V1 *-** B0ZBI8_MAIZE); contains Interpro domain(s) IPR018957 Zinc finger, C3HC4 RING-type	2.2482	2.77577	11.1835	0.00165908	0.0190406
678	Cla018469	Elongation factor 1 alpha-like factor (AHRD V1 ***- P91944_DROME); contains Interpro domain(s) IPR000795 Protein synthesis factor, GTP-binding	0.965932	7.29569	11.1818	0.0016603	0.0190406
679	Cla009427	Actin (AHRD V1 ***- Q9FUS4_SETIT); contains Interpro domain(s) IPR004000 Actin/actin-like	2.11674	3.09815	11.1706	0.00166836	0.019104
680	Cla013339	UNE1-like protein (AHRD V1 **-- B2ZAS0_9ROSI); contains Interpro domain(s) IPR006943 Protein of unknown function DUF641, plant	1.53526	3.72454	11.1269	0.00170013	0.019416
681	Cla022466	26S protease regulatory subunit (AHRD V1 ***- C0NAB1_AJECG); contains Interpro domain(s) IPR005937 26S proteasome subunit P45	1.5249	4.01781	11.1016	0.00171879	0.0195497
682	Cla014728	Receptor-like kinase (AHRD V1 **** A7VM41_MARPO); contains Interpro domain(s) IPR002290 Serine/threonine protein kinase	1.8021	2.76949	11.0902	0.0017273	0.0196147
683	Cla011234	60S ribosomal protein L31 (AHRD V1 *-*- B6VC52_VERFO); contains Interpro domain(s) IPR000054 Ribosomal protein L31e	1.10749	5.94298	11.0919	0.00172608	0.0196147
684	Cla007334	Calmodulin-binding protein-like protein (AHRD V1 ***- Q9LHN9_ARATH)	5.55697	0.940413	11.2219	0.00172927	0.0196212
685	Cla003142	Harpin-induced protein-like (Fragment) (AHRD V1 **-- D2CFH8_COFAR); contains Interpro domain(s) IPR010847 Harpin-induced 1	5.78058	1.02625	11.1365	0.0017403	0.0197145
686	Cla018531	H/ACA ribonucleoprotein complex subunit 2 (AHRD V1 **-- B4FDH3_MAIZE); contains Interpro domain(s) IPR004038 Ribosomal protein L7Ae/L30e/S12e/Gadd45	2.09817	3.76344	11.4746	0.00176635	0.0199613
687	Cla012655	Downstream target of agl15-4 (AHRD V1 ***- D7KXP9_ARALL)	3.552	1.41377	11.0974	0.0017697	0.0199731
688	Cla010726	Gibberellin 20-oxidase-like protein (AHRD V1 **-- Q9FGV8_ARATH); contains Interpro domain(s) IPR005123 Oxoglutarate and iron-dependent oxygenase	2.05499	1.86617	11.0298	0.00177309	0.0199732
689	Cla018851	Unknown Protein (AHRD V1)	1.31558	4.1478	10.9976	0.001798	0.0202214
690	Cla004686	Enoyl-CoA hydratase (AHRD V1 ***- D5P7B7_9MYCO); contains Interpro domain(s) IPR001753 Crotonase, core	3.25421	1.39422	10.9886	0.00180505	0.0202521
691	Cla013420	Cytochrome P450 cinnamate 4-hydroxylase (AHRD V1 **-- A9PBZ7_POPTR); contains Interpro domain(s) IPR001128 Cytochrome P450	1.02746	6.60103	10.9735	0.00181691	0.0203526
692	Cla022135	Cyclin d2 (AHRD V1 ***- Q6T2Z7_SOYBN); contains Interpro domain(s) IPR015451 Cyclin D	1.62337	3.37738	10.9676	0.00182152	0.0203718
693	Cla021550	Ethylene receptor (AHRD V1 ***- A8QYK9_CUCMN); contains Interpro domain(s) IPR014525 Signal transduction histidine kinase, hybrid-type, ethylene sensor	1.34443	4.42212	10.9357	0.00184697	0.0206236
694	Cla015103	Pectinesterase (AHRD V1 **** B9GSC4_POPTR); contains Interpro domain(s) IPR000070 Pectinesterase, catalytic	3.11014	2.22853	10.8876	0.00188596	0.0210088
695	Cla008291	Mitogen-activated protein kinase (AHRD V1 *-** A2IB54_CITSI); contains Interpro domain(s) IPR002290 Serine/threonine protein kinase	1.02535	6.82629	10.8675	0.00190248	0.0211761
696	Cla010291	Ring-H2 zinc finger protein (AHRD V1 *-** A0EVF6_MAIZE); contains Interpro domain(s) IPR018957 Zinc finger, C3HC4 RING-type	1.46088	4.94028	10.8768	0.00191656	0.021299
697	Cla019660	Receptor-like kinase (AHRD V1 *-** Q6QNV0_ARATH); contains Interpro domain(s) IPR002290 Serine/threonine protein kinase	1.92924	2.9893	10.7907	0.00196715	0.0217238
698	Cla017230	Conserved (AHRD V1 **-- Q092W7_STIAD); contains Interpro domain(s) IPR009291 Protein of unknown function DUF946, plant	1.42111	3.30007	10.7654	0.00198895	0.0218955
699	Cla022643	MKIAA0930 protein (Fragment) (AHRD V1 *-*- Q69ZV3_MOUSE); contains Interpro domain(s) IPR019141 Protein of unknown function DUF2045	3.95987	2.03002	10.7575	0.00199583	0.0219248
700	Cla016287	1-aminocyclopropane-1-carboxylate oxidase (AHRD V1 ***- Q94F66_SOLTU); contains Interpro domain(s) IPR005123 Oxoglutarate and iron-dependent oxygenase	1.74844	3.41496	10.7551	0.00199798	0.0219248
701	Cla018506	Ethylene responsive transcription factor 2a (AHRD V1 *-** C0J9I7_9ROSA); contains Interpro domain(s) IPR001471 Pathogenesis-related transcriptional factor and ERF, DNA-binding	1.60673	2.90393	10.7534	0.00199941	0.0219248
702	Cla008494	Cytochrome P450 (AHRD V1 ***- B9HG27_POPTR); contains Interpro domain(s) IPR001128 Cytochrome P450	5.43222	1.0178	10.8757	0.00200329	0.0219503
703	Cla018950	Multidrug resistance protein mdtK (AHRD V1 **-- MDTK_ERWCT); contains Interpro domain(s) IPR015521 MATE family transporter related protein IPR002528 Multi antimicrobial extrusion protein MatE	2.36562	2.61923	10.7294	0.00202047	0.022104
704	Cla022802	60S acidic ribosomal protein P3-2 (AHRD V1 *-*- B3H4N7_ARATH); contains Interpro domain(s) IPR001813 Ribosomal protein 60S	1.19243	5.34947	10.7186	0.00203003	0.0221735
705	Cla007223	Predicted E3 ubiquitin ligase (AHRD V1 **-- Q2ULL3_ASPOR); contains Interpro domain(s) IPR002867 Zinc finger, C6HC-type	1.17519	4.86597	10.7168	0.00203156	0.0221735
706	Cla006459	Pyruvate kinase (AHRD V1 **** E5GBH7_CUCME); contains Interpro domain(s) IPR001697 Pyruvate kinase	1.08357	5.39935	10.7202	0.00202858	0.0221735
707	Cla008126	CONSTANS-like zinc finger protein (AHRD V1 *--- D0EP06_SOYBN); contains Interpro domain(s) IPR010402 CCT domain	3.33779	1.70283	10.705	0.00204213	0.0222543
708	Cla020705	Disease resistance protein (Fragment) (AHRD V1 *-*- Q19EQ0_ARATH); contains Interpro domain(s) IPR002182 NB-ARC	1.06289	5.97499	10.6964	0.00204981	0.0223207
709	Cla019269	Calmodulin-like protein (AHRD V1 ***- Q0VJ70_DATME); contains Interpro domain(s) IPR011992 EF-Hand type	2.0802	3.82698	10.6909	0.00205473	0.0223476
710	Cla003189	Peroxidase (AHRD V1 ***- O65773_CUCPE); contains Interpro domain(s) IPR002016 Haem peroxidase, plant/fungal/bacterial	2.82424	2.53938	10.684	0.00206087	0.022389
711	Cla000754	Ras-related protein Rab-18 (AHRD V1 ***- B6TCF9_MAIZE); contains Interpro domain(s) IPR003579 Ras small GTPase, Rab type	1.06786	4.37065	10.6584	0.00208405	0.0226059
712	Cla020139	Zinc finger CCCH domain-containing protein 62 (AHRD V1 ***- C3H62_ORYSJ); contains Interpro domain(s) IPR003034 DNA-binding SAP	1.6287	3.35829	10.6531	0.0020889	0.022641
713	Cla019134	Nitrate transporter (AHRD V1 **-- D0QEE8_9ROSA); contains Interpro domain(s) IPR000109 TGF-beta receptor, type I/II extracellular region	1.34612	4.8497	10.6471	0.00209437	0.0226653
714	Cla016954	Calmodulin-like protein 1 (AHRD V1 *-*- B4FRR5_MAIZE); contains Interpro domain(s) IPR011992 EF-Hand type	1.28124	4.71222	10.6489	0.00209278	0.0226653
715	Cla017636	NHL1 (Fragment) (AHRD V1 **-- B0LZI2_ARATH); contains Interpro domain(s) IPR010847 Harpin-induced 1	1.81743	4.72735	11.0425	0.00210959	0.022795
716	Cla016495	DNA-directed RNA polymerase (AHRD V1 **** D7SML3_VITVI); contains Interpro domain(s) IPR002092 DNA-directed RNA polymerase, bacteriophage type	1.37406	3.71718	10.6267	0.00211318	0.0228162
717	Cla013352	Binding protein (AHRD V1 **** D7LLC0_ARALL); contains Interpro domain(s) IPR011990 Tetratricopeptide-like helical	1.20099	3.91023	10.5831	0.00215385	0.0232017
718	Cla012172	Histone-lysine N-methyltransferase (AHRD V1 *-** B6K768_SCHJY); contains Interpro domain(s) IPR003105 SRA-YDG	1.19446	5.0028	10.5652	0.00217086	0.0233313
719	Cla003103	Homeobox-leucine zipper protein (AHRD V1 ***- Q9FXN8_ZINEL); contains Interpro domain(s) IPR001356 Homeobox	1.09283	6.43015	10.5535	0.00218197	0.0233971
720	Cla002442	Integral membrane family protein (AHRD V1 **** D7KVT3_ARALL); contains Interpro domain(s) IPR002794 Protein of unknown function DUF92, transmembrane	1.59608	3.86981	10.5517	0.00218373	0.023398
721	Cla021121	Homeobox leucine zipper protein (AHRD V1 ***- B8YIB0_MIRJA); contains Interpro domain(s) IPR001356 Homeobox	2.32669	2.02103	10.5379	0.00219696	0.0235039
722	Cla011457	Glutathione peroxidase (AHRD V1 ***- D7LZN1_ARALL); contains Interpro domain(s) IPR000889 Glutathione peroxidase	1.45434	4.26319	10.4974	0.00223631	0.0238341
723	Cla006039	Protein forked1 (AHRD V1 ***- Q8W4K5_ARATH); contains Interpro domain(s) IPR008546 Protein of unknown function DUF828, plant	5.7013	2.0539	10.5346	0.00225625	0.0239851
724	Cla016139	Expansin-like protein (AHRD V1 ***- A2ICD7_CUNLA); contains Interpro domain(s) IPR007112 Expansin 45, endoglucanase-like	2.48291	2.21016	10.4761	0.0022573	0.0239851
725	Cla011902	Protein disulfide isomerase-like protein (AHRD V1 ***- F5BH88_9ROSI); contains Interpro domain(s) IPR013766 Thioredoxin domain	1.38853	4.01638	10.4641	0.0022693	0.0240398
726	Cla021886	Hypersensitive-induced response protein (AHRD V1 **-- Q6UNT3_CUCSA); contains Interpro domain(s) IPR001107 Band 7 protein	1.09742	7.15274	10.461	0.00227233	0.0240538
727	Cla017728	Ribosome production factor 2 homolog (AHRD V1 **-- RPF2_ARATH); contains Interpro domain(s) IPR007109 Brix domain	1.33048	4.91956	10.4463	0.00228707	0.0241896
728	Cla003984	Exostosin-like (AHRD V1 **-- B6TA15_MAIZE); contains Interpro domain(s) IPR004263 Exostosin-like	3.17431	1.63481	10.417	0.00231673	0.0244135
729	Cla014932	Ureide permease 2 (AHRD V1 ***- B6U6B9_MAIZE); contains Interpro domain(s) IPR009834 Fatty acid elongase 3-ketoacyl-CoA synthase 1	5.50165	1.19113	10.6015	0.0023215	0.0244412
730	Cla015431	heat shock protein (AHRD V1 ***- Q9AQZ5_ORYSJ); contains Interpro domain(s) IPR013126 Heat shock protein 70	0.96218	7.78374	10.411	0.00232284	0.0244412
731	Cla008221	Two-component response regulator ARR11 (AHRD V1 *--- B6UC09_MAIZE); contains Interpro domain(s) IPR006447 Myb-like DNA-binding region, SHAQKYF class	3.22037	1.73033	10.4536	0.00233719	0.0245384
732	Cla005209	Ribosomal protein L18 (AHRD V1 ***- C5X0Q5_SORBI); contains Interpro domain(s) IPR000039 Ribosomal protein L18e	1.12454	5.36211	10.3962	0.00233802	0.0245384
733	Cla017306	E3 ubiquitin-protein ligase CG7694 (AHRD V1 *--- RN181_DROME); contains Interpro domain(s) IPR018957 Zinc finger, C3HC4 RING-type	2.92471	1.57242	10.387	0.0023475	0.0245953
734	Cla005535	Receptor expression-enhancing protein 5 (AHRD V1 *--- F2QSR0_PICP7); contains Interpro domain(s) IPR004345 TB2/DP1 and HVA22 related protein	3.68966	2.0478	10.3786	0.00235613	0.0246442
735	Cla009675	Pyruvate decarboxylase (AHRD V1 ***- Q1I1D9_CITSI); contains Interpro domain(s) IPR012110 Pyruvate decarboxylase/indolepyruvate decarboxylase	2.9288	1.49196	10.3566	0.00237911	0.0248102
736	Cla010907	Os12g0478100 protein (Fragment) (AHRD V1 *--- C7JA48_ORYSJ); contains Interpro domain(s) IPR004182 GRAM	1.77908	3.56768	10.3442	0.00239211	0.0249088
737	Cla020989	C15orf24 homolog (AHRD V1 **-- C1BJZ2_OSMMO); contains Interpro domain(s) IPR019008 Protein of unknown function DUF2012	1.76767	2.89057	10.2965	0.00244291	0.0253813
738	Cla003970	Unknown Protein (AHRD V1)	3.32162	1.96066	10.2633	0.0024789	0.0256226
739	Cla008757	Peptidyl-prolyl cis-trans isomerase (AHRD V1 *-*- Q6IQL3_DANRE); contains Interpro domain(s) IPR002130 Peptidyl-prolyl cis-trans isomerase, cyclophilin-type	1.77518	3.20292	10.2474	0.00249637	0.0257842
740	Cla003382	Peroxidase (AHRD V1 ***- C0KKH7_9CARY); contains Interpro domain(s) IPR002016 Haem peroxidase, plant/fungal/bacterial	5.56993	2.50566	10.2942	0.00250548	0.0258592
741	Cla005202	Heat shock protein 90 (AHRD V1 ***- A8WEL7_9ROSI); contains Interpro domain(s) IPR003594 ATP-binding region, ATPase-like IPR001404 Heat shock protein Hsp90	0.937817	8.14815	10.2163	0.00253094	0.0260646
742	Cla010068	S receptor kinase (AHRD V1 *-** A4UWM4_BRACM); contains Interpro domain(s) IPR002290 Serine/threonine protein kinase	3.72539	1.92513	10.2016	0.00254738	0.0261955
743	Cla016883	Pentatricopeptide repeat-containing protein (AHRD V1 ***- D7MJV3_ARALL); contains Interpro domain(s) IPR002885 Pentatricopeptide repeat	3.84435	1.04658	10.1966	0.00255305	0.0262346
744	Cla003600	60S ribosomal protein L13 (AHRD V1 ***- B9I801_POPTR); contains Interpro domain(s) IPR001380 Ribosomal protein L13e	1.29332	4.7851	10.1927	0.00255751	0.0262612
745	Cla004300	Leucine-rich repeat receptor-like tyrosine-protein kinase At2g41820 (AHRD V1 *--- Y2182_ARATH); contains Interpro domain(s) IPR013210 Leucine-rich repeat, N-terminal	2.1115	2.78574	10.1892	0.00256139	0.0262644
746	Cla013963	Ethylene-responsive transcription factor 5 (AHRD V1 *-** EF102_ARATH); contains Interpro domain(s) IPR001471 Pathogenesis-related transcriptional factor and ERF, DNA-binding	1.64397	2.8416	10.1891	0.00256156	0.0262644
747	Cla007299	Methionyl-tRNA synthetase (AHRD V1 *-** B6T3D4_MAIZE); contains Interpro domain(s) IPR002547 tRNA-binding region	1.43212	4.71388	10.1677	0.00259568	0.0265755
748	Cla017496	MYB transcription factor (AHRD V1 *-** C0HGB2_MAIZE); contains Interpro domain(s) IPR015495 Myb transcription factor	5.54411	1.14094	10.187	0.00262586	0.0268258
749	Cla015280	Callose synthase (AHRD V1 ***- F4IRV4_ARATH); contains Interpro domain(s) IPR003440 Glycosyl transferase, family 48	2.21906	1.93895	10.1115	0.00265097	0.027043
750	Cla014189	UDP-glycosyltransferase-like protein (AHRD V1 ***- F4IQK7_ARATH); contains Interpro domain(s) IPR002213 UDP-glucuronosyl/UDP-glucosyltransferase	3.4209	1.9129	10.067	0.00270383	0.0274824
751	Cla018259	SAP domain-containing ribonucleoprotein (AHRD V1 *-*- SARNP_PONAB)	1.60233	5.02287	10.3943	0.00273503	0.0276396
752	Cla011078	Non-specific lipid-transfer protein-like protein (AHRD V1 *-** C0KHK0_9CARY); contains Interpro domain(s) IPR013770 Plant lipid transfer protein and hydrophobic protein, helical	6.25614	1.77314	10.3205	0.00274221	0.0276723
753	Cla015747	Receptor-like protein kinase At3g21340 (AHRD V1 **** RLK6_ARATH); contains Interpro domain(s) IPR002290 Serine/threonine protein kinase	2.07949	2.49637	9.99843	0.00278734	0.0280271
754	Cla008758	Unknown Protein (AHRD V1); contains Interpro domain(s) IPR003612 Plant lipid transfer protein/seed storage/trypsin-alpha amylase inhibitor	1.60735	4.50405	9.97578	0.00281553	0.02827
755	Cla004759	Cytosine-specific methyltransferase (AHRD V1 ***- F6KFY9_GOSHI); contains Interpro domain(s) IPR001525 C-5 cytosine-specific DNA methylase	5.71294	1.7527	10.0188	0.00282722	0.0283671
756	Cla012726	Receptor protein kinase (AHRD V1 *-** C6ZRX9_SOYBN); contains Interpro domain(s) IPR002290 Serine/threonine protein kinase	1.43962	3.4449	9.96316	0.00283136	0.0283682
757	Cla013613	CBL-interacting protein kinase 9 (AHRD V1 **** A0MNJ6_POPTR); contains Interpro domain(s) IPR002130 Peptidyl-prolyl cis-trans isomerase, cyclophilin-type	0.943871	7.36087	9.96322	0.0028313	0.0283682
758	Cla015629	GTP-binding protein TypA (AHRD V1 **-* C0R5K5_WOLWR); contains Interpro domain(s) IPR006298 GTP-binding protein TypA	1.43142	3.54635	9.95483	0.00284188	0.0284532
759	Cla019441	G-type lectin S-receptor-like serine/threonine-protein kinase At4g27290 (AHRD V1 ***- Y4729_ARATH); contains Interpro domain(s) IPR001480 Curculin-like (mannose-binding) lectin	5.42794	1.08011	9.98228	0.00287308	0.0286839
760	Cla015598	Ubiquitin carboxyl-terminal hydrolase (AHRD V1 **** B9T7A3_RICCO); contains Interpro domain(s) IPR001394 Peptidase C19, ubiquitin carboxyl-terminal hydrolase 2	1.18308	4.3256	9.92039	0.00288574	0.0287898
761	Cla009650	Glutaredoxin (AHRD V1 ***- B9HGW6_POPTR); contains Interpro domain(s) IPR011905 Glutaredoxin-like, plant II	5.53128	1.23992	10.0195	0.00289856	0.0288971
762	Cla023312	Receptor-like protein kinase (AHRD V1 **** C6FF64_SOYBN); contains Interpro domain(s) IPR002290 Serine/threonine protein kinase	1.6423	2.96996	9.90039	0.00291155	0.0289478
763	Cla007008	5-dehydro-2-deoxygluconokinase (AHRD V1 **-- IOLC_BACHD); contains Interpro domain(s) IPR011611 Carbohydrate/purine kinase	1.60604	3.41655	9.90125	0.00291043	0.0289478
764	Cla015838	Cold-shock DNA binding protein (AHRD V1 *-** C1DZ42_MICSR); contains Interpro domain(s) IPR002059 Cold-shock protein, DNA-binding	1.42805	4.01096	9.90224	0.00290914	0.0289478
765	Cla008378	Yellow stripe-like transporter 12 (AHRD V1 ***- E3UJZ2_MAIZE); contains Interpro domain(s) IPR004813 Oligopeptide transporter OPT superfamily	1.5324	3.68345	9.89622	0.00291696	0.0289777
766	Cla019443	Receptor kinase 5 (AHRD V1 **** Q948X2_BRACM); contains Interpro domain(s) IPR002290 Serine/threonine protein kinase	1.29639	3.87537	9.89066	0.00292419	0.0289881
767	Cla018407	GMC family oxidoreductase (AHRD V1 *-*- F8CB78_MYXFU); contains Interpro domain(s) IPR006076 FAD dependent oxidoreductase	4.01511	1.31337	9.88575	0.00293059	0.0290106
768	Cla003218	Ribonucleoside-diphosphate reductase small chain (AHRD V1 ***- B6TLH5_MAIZE); contains Interpro domain(s) IPR000358 Ribonucleotide reductase	1.23167	4.39985	9.88582	0.0029305	0.0290106
769	Cla020513	mRNA cap guanine-N7 methyltransferase (AHRD V1 **** B4LRY5_DROVI); contains Interpro domain(s) IPR004971 mRNA capping enzyme, large subunit	3.14119	2.29027	9.88081	0.00293704	0.0290539
770	Cla023370	Uncharacterized basic helix-loop-helix protein (AHRD V1 *-*- F4IC01_ARATH)	5.44091	1.34845	9.92209	0.00295036	0.0291447
771	Cla010446	Cellulose synthase (AHRD V1 ***- Q2HT12_MEDTR); contains Interpro domain(s) IPR005150 Cellulose synthase	0.991156	5.5107	9.87141	0.00294937	0.0291447
772	Cla018647	Fiber expressed protein (AHRD V1 *-*- B6TWK6_MAIZE); contains Interpro domain(s) IPR008480 Protein of unknown function DUF761, plant	3.00461	1.92098	9.86898	0.00295257	0.029146
773	Cla019077	Synaptosomal-associated protein 33 (AHRD V1 ***- D7MUI6_ARALL); contains Interpro domain(s) IPR000727 Target SNARE coiled-coil region	2.88358	1.87176	9.85597	0.00297888	0.0293415
774	Cla008658	60S acidic ribosomal protein (AHRD V1 *-*- Q8H2B9_PRUDU); contains Interpro domain(s) IPR001813 Ribosomal protein 60S	1.34643	4.44978	9.84768	0.00298073	0.0293415
775	Cla008934	CoA ligase (AHRD V1 ***- F5IKP2_ACIBA); contains Interpro domain(s) IPR000873 AMP-dependent synthetase and ligase	3.51987	1.54149	9.84214	0.00298809	0.0293934
776	Cla009062	Ribosomal protein S27 (AHRD V1 ***- B9RG16_RICCO); contains Interpro domain(s) IPR000592 Ribosomal protein S27e	1.47409	5.11403	10.0116	0.00301227	0.0295691
777	Cla019791	Os02g0200800 protein (Fragment) (AHRD V1 *--- Q0E303_ORYSJ); contains Interpro domain(s) IPR009675 Targeting for Xklp2	1.08335	5.24016	9.8255	0.00301036	0.0295691
778	Cla004982	1-aminocyclopropane-1-carboxylate oxidase 5 (AHRD V1 **-- ACCO5_ARATH); contains Interpro domain(s) IPR005123 Oxoglutarate and iron-dependent oxygenase	5.35183	1.0769	9.9129	0.00303672	0.0297675
779	Cla010534	Lipid A export ATP-binding/permease protein MsbA (AHRD V1 *--- MSBA_SYNAS); contains Interpro domain(s) IPR003439 ABC transporter-like	2.38961	2.81415	9.78794	0.00306124	0.0299661
780	Cla018373	Unknown Protein (AHRD V1)	3.0554	1.39991	9.83168	0.0030706	0.0300367
781	Cla022469	BZIP transcription factor (Fragment) (AHRD V1 *--* F1DK38_MAIZE); contains Interpro domain(s) IPR011616 bZIP transcription factor, bZIP-1	1.9383	2.43289	9.77471	0.00307938	0.0300807
782	Cla015071	60S ribosomal protein L22-2 (AHRD V1 ***- D7L3W0_ARALL); contains Interpro domain(s) IPR002671 Ribosomal protein L22e	1.2843	3.97891	9.75817	0.00310221	0.0302617
783	Cla009789	Endoplasmic Reticulum Oxidoreductin 1 (ERO1) (AHRD V1 **-* Q24DE0_TETTS); contains Interpro domain(s) IPR007266 Endoplasmic reticulum oxidoreductin 1	2.28499	2.36774	9.75245	0.00311016	0.0302971
784	Cla014388	Heavy metal-associated domain containing protein expressed (AHRD V1 **** Q7XG81_ORYSJ); contains Interpro domain(s) IPR006121 Heavy metal transport/detoxification protein	1.45411	5.55773	9.8714	0.00311476	0.0303193
785	Cla005137	Glutaminyl-tRNA synthetase (AHRD V1 ***- SYQ_ENT38); contains Interpro domain(s) IPR004526 Glutamyl-tRNA synthetase, class Ic, archaeal/eukaryotic cytosolic	1.2139	4.92621	9.7477	0.00311676	0.0303193
786	Cla022581	Remorin (AHRD V1 ***- Q00M66_SOYBN); contains Interpro domain(s) IPR005516 Remorin, C-terminal region	1.7457	3.32449	9.71683	0.00316008	0.030677
787	Cla006349	Eukaryotic translation initiation factor 2 alpha subunit family protein expressed (AHRD V1 **** Q10MT2_ORYSJ); contains Interpro domain(s) IPR011488 Eukaryotic translation initiation factor 2, alpha subunit	1.1614	5.82756	9.71184	0.00316714	0.0307243
788	Cla009276	Pumilio domain-containing protein KIAA0020 (AHRD V1 **-- B5X3V8_SALSA); contains Interpro domain(s) IPR011989 Armadillo-like helical	1.57167	3.70558	9.70442	0.00317767	0.0307628
789	Cla022523	Zinc ion binding protein (AHRD V1 **-* B6SPK3_MAIZE); contains Interpro domain(s) IPR001781 Zinc finger, LIM-type	3.62002	1.5713	9.69849	0.00318612	0.030802
790	Cla001149	Phospholipase D (AHRD V1 ***- E7EDT0_9ROSI); contains Interpro domain(s) IPR011402 Phospholipase D, plant	1.97497	2.72684	9.69077	0.00319714	0.0308874
791	Cla017419	Multidrug resistance protein ABC transporter family (AHRD V1 **-- B9I9S5_POPTR); contains Interpro domain(s) IPR001140 ABC transporter, transmembrane region	0.916956	8.03747	9.68008	0.00321247	0.0309929
792	Cla000653	Alpha-1 4-glucan-protein synthase (AHRD V1 **-- B9RFU2_RICCO); contains Interpro domain(s) IPR004901 Alpha-1,4-glucan-protein synthase, UDP-forming	1.17423	4.76696	9.67666	0.0032174	0.0310191
793	Cla015877	NADP dependent sorbitol 6-phosphate dehydrogenase (Fragment) (AHRD V1 **-- Q8S4S2_VAUCA); contains Interpro domain(s) IPR001395 Aldo/keto reductase	1.05958	5.46788	9.67096	0.00322562	0.031077
794	Cla012352	Ribosomal protein L3 (AHRD V1 ***- Q6SKP4_SOLLC); contains Interpro domain(s) IPR000597 Ribosomal protein L3	0.848957	7.31243	9.65643	0.00324668	0.031173
795	Cla012314	Integral membrane protein DUF92 (AHRD V1 *--* E3QDV0_COLGM); contains Interpro domain(s) IPR002794 Protein of unknown function DUF92, transmembrane	5.79454	1.52967	9.66678	0.00330345	0.0316414
796	Cla019393	Pentatricopeptide repeat-containing protein (AHRD V1 ***- D7KVE2_ARALL); contains Interpro domain(s) IPR002885 Pentatricopeptide repeat	1.07309	4.60115	9.61332	0.00331002	0.0316439
797	Cla018030	Alcohol dehydrogenase (Fragment) (AHRD V1 ***- Q6R4X9_ZEAMM); contains Interpro domain(s) IPR002198 Short-chain dehydrogenase/reductase SDR	5.21313	1.36587	9.68493	0.00335619	0.0320398
798	Cla011226	Os01g0600300 protein (Fragment) (AHRD V1 *-*- Q0JLH4_ORYSJ)	2.70745	2.34098	9.57918	0.00336113	0.0320398
799	Cla017181	Cysteine peptidase 2 cathepsin-B-like (AHRD V1 **** Q5MGE8_LONON); contains Interpro domain(s) IPR015643 Peptidase C1A, cathepsin B	1.09764	8.45622	9.5862	0.00336205	0.0320398
800	Cla017768	UDP glycosyltransferase (AHRD V1 ***- C1JIE1_9SOLA); contains Interpro domain(s) IPR002213 UDP-glucuronosyl/UDP-glucosyltransferase	1.7062	3.69685	9.56874	0.0033769	0.0321595
801	Cla017623	U-box domain-containing protein (AHRD V1 ***- D7LU64_ARALL); contains Interpro domain(s) IPR003613 U box domain	3.66091	1.98	9.53012	0.003436	0.0326338
802	Cla017921	Glycosyltransferase-like protein (AHRD V1 **-- D8QTD2_SELML); contains Interpro domain(s) IPR006740 Protein of unknown function DUF604	3.54217	2.17559	9.52697	0.00344087	0.032636
803	Cla010030	Dual specificity protein phosphatase (AHRD V1 *-*- Q28HA6_XENTR); contains Interpro domain(s) IPR020422 Dual specificity phosphatase, subgroup, catalytic domain	1.49649	3.37006	9.50537	0.00347445	0.03291
804	Cla015378	Unknown Protein (AHRD V1)	2.4099	2.24781	9.54622	0.00348549	0.0329701
805	Cla017009	Aquaporin (AHRD V1 ***- E5GC22_CUCME); contains Interpro domain(s) IPR000425 Major intrinsic protein	1.42903	3.35596	9.47755	0.0035182	0.0331679
806	Cla015459	Pentatricopeptide repeat-containing protein (AHRD V1 ***- D7LN61_ARALL)	1.06806	5.27635	9.45906	0.00354761	0.0334003
807	Cla019391	Abnormal spindle-like microcephaly-associated protein (Fragment) (AHRD V1 **-- E2JAI3_HIPAM); contains Interpro domain(s) IPR016146 Calponin-homology	5.22218	0.735056	9.54637	0.00356762	0.0335142
808	Cla021352	Unknown Protein (AHRD V1)	1.2312	3.60202	9.44555	0.00356924	0.0335142
809	Cla022959	Expressed protein (Fragment) (AHRD V1 *-*- B3VV14_POPTN); contains Interpro domain(s) IPR006514 Protein of unknown function DUF579, plant	1.56253	3.41662	9.43864	0.00358037	0.0335514
810	Cla002194	Flavin-binding kelch repeat F-box 1 (Fragment) (AHRD V1 **-* E3TPZ7_HELAN); contains Interpro domain(s) IPR015915 Kelch-type beta propeller	0.974265	5.39253	9.43297	0.00358954	0.0335924
811	Cla008328	AAA-type ATPase family protein (AHRD V1 **-- Q9LJJ7_ARATH); contains Interpro domain(s) IPR003959 ATPase, AAA-type, core	2.13681	2.82895	9.41909	0.00361205	0.0337806
812	Cla001674	Cyclin D2 (AHRD V1 ***- Q71FH0_WHEAT); contains Interpro domain(s) IPR015451 Cyclin D	1.171	4.36882	9.41273	0.00362243	0.0338102
813	Cla020469	Calcium-dependent protein kinase (AHRD V1 **** B8QUH1_GOSHI); contains Interpro domain(s) IPR002290 Serine/threonine protein kinase	1.03441	5.3705	9.40132	0.00364111	0.0339394
814	Cla015745	Expressed protein (Fragment) (AHRD V1 ***- B3VJP3_POPTN); contains Interpro domain(s) IPR006766 Phosphate-induced protein 1 conserved region	1.48552	3.73189	9.38216	0.00367271	0.0341886
815	Cla023029	Unknown Protein (AHRD V1)	5.42783	0.905172	9.478	0.00367712	0.0341917
816	Cla021634	Spermidine synthase (AHRD V1 ***- A4RYD8_OSTLU); contains Interpro domain(s) IPR001045 Spermine synthase	1.56129	3.23131	9.37902	0.00367791	0.0341917
817	Cla018449	Unknown Protein (AHRD V1)	2.27775	2.03161	9.3567	0.00371515	0.0344666
818	Cla012772	Transaldolase (AHRD V1 ***- B7UCK2_9ROSI); contains Interpro domain(s) IPR014634 Transaldolase, bacterial/plant type	1.72898	3.64875	9.35542	0.0037173	0.0344666
819	Cla012132	H/ACA ribonucleoprotein complex subunit 1-like protein 1 (AHRD V1 *-*- B6TYV7_MAIZE); contains Interpro domain(s) IPR007504 Gar1 protein RNA-binding region	1.86709	2.81062	9.34845	0.00372901	0.0345524
820	Cla005808	Signal transduction histidine kinase (AHRD V1 *-** A6F1K6_9ALTE); contains Interpro domain(s) IPR006189 CHASE	1.8973	2.65173	9.34503	0.00373478	0.0345831
821	Cla009943	Ubiquitin ligase (AHRD V1 **-- E5GB99_CUCME); contains Interpro domain(s) IPR004162 Seven in absentia protein	1.99625	3.08525	9.33081	0.00375884	0.0347829
822	Cla008998	Unknown Protein (AHRD V1)	1.09557	8.74393	9.33396	0.00376458	0.034813
823	Cla007790	Trihelix transcription factor (AHRD V1 ***- B0EW03_SOYBN); contains Interpro domain(s) IPR017877 MYB-like	0.907695	6.58907	9.31975	0.00377767	0.0348882
824	Cla019593	Purine permease family protein (AHRD V1 **-- D7MCV2_ARALL); contains Interpro domain(s) IPR004853 Protein of unknown function DUF250	1.63318	3.54451	9.29951	0.00381238	0.0351625
825	Cla013626	Methyltransferase (AHRD V1 ***- F1DGA0_COFAR)	3.07144	2.02455	9.28686	0.00384614	0.0354506
826	Cla015670	Auxin induced-like protein (AHRD V1 **-- E0Z5U8_PICSI); contains Interpro domain(s) IPR017214 Uncharacterised conserved protein UCP037471	1.08216	4.10644	9.26833	0.00386652	0.0355918
827	Cla003450	Fas-associated factor 1-like protein (AHRD V1 **-- B6TD00_MAIZE); contains Interpro domain(s) IPR006577 UAS	1.81086	2.90972	9.25863	0.00388354	0.0357016
828	Cla006141	Ornithine cyclodeaminase (AHRD V1 ***- D4X621_9BURK); contains Interpro domain(s) IPR003462 Ornithine cyclodeaminase/mu-crystallin	1.72416	2.76754	9.25365	0.0038923	0.0357354
829	Cla002404	Band 7 stomatin family protein (AHRD V1 **-- C1MUP6_MICPC); contains Interpro domain(s) IPR001107 Band 7 protein	2.16266	2.88232	9.23727	0.00392127	0.0359075
830	Cla015204	Hydrolase alpha/beta fold family protein (AHRD V1 ***- D7M5W5_ARALL); contains Interpro domain(s) IPR000073 Alpha/beta hydrolase fold-1	1.07821	5.76799	9.21989	0.00395226	0.0361546
831	Cla007650	Cytochrome P450 allene oxide synthase (AHRD V1 **-- B9GP05_POPTR); contains Interpro domain(s) IPR001128 Cytochrome P450	1.01469	4.96651	9.21177	0.00396683	0.0362538
832	Cla004469	DNA-directed RNA polymerase subunit (AHRD V1 **** Q9C6C2_ARATH); contains Interpro domain(s) IPR011263 DNA-directed RNA polymerase, RpoA/D/Rpb3-type	3.78087	1.6384	9.19944	0.00398905	0.0364332
833	Cla002731	Alba-like protein C9orf23 (AHRD V1 **-- B5XCP9_SALSA); contains Interpro domain(s) IPR002775 Alba, DNA/RNA-binding protein	1.2466	4.27108	9.19591	0.00399544	0.0364678
834	Cla006692	MYC2 transcription factor (Fragment) (AHRD V1 *--- B6DQ59_CUCSA); contains Interpro domain(s) IPR011598 Helix-loop-helix DNA-binding	2.38033	4.12357	9.19646	0.00400664	0.0365463
835	Cla021649	Protein FANTASTIC FOUR 3 (AHRD V1 *-*- FAF3_ARATH)	3.51586	1.25142	9.18108	0.0040224	0.0366634
836	Cla001651	Response regulator 6 (AHRD V1 ***- Q9FRY9_MAIZE); contains Interpro domain(s) IPR001789 Signal transduction response regulator, receiver region	2.60312	1.99562	9.17488	0.00403372	0.0367217
837	Cla008704	Unknown Protein (AHRD V1); contains Interpro domain(s) IPR012862 Protein of unknown function DUF1635	2.74505	1.81335	9.15811	0.00406453	0.0369066
838	Cla017275	Peptidyl-prolyl cis-trans isomerase D (AHRD V1 *--- PPID_HUMAN); contains Interpro domain(s) IPR001179 Peptidyl-prolyl cis-trans isomerase, FKBP-type	1.05172	5.0026	9.15929	0.00406236	0.0369066
839	Cla007434	Alcohol dehydrogenase (AHRD V1 ***- ADH1_GEOSE); contains Interpro domain(s) IPR002085 Alcohol dehydrogenase superfamily, zinc-containing	1.30586	4.32854	9.14793	0.00408335	0.0370295
840	Cla019543	BCL-2-associated athanogene 3 (AHRD V1 **-- D7M0G8_ARALL); contains Interpro domain(s) IPR019955 Ubiquitin supergroup	2.14923	3.30822	9.14126	0.00409573	0.0370935
841	Cla012093	Plectin-related protein (AHRD V1 **-- O48791_ARATH)	5.73034	1.92908	9.17667	0.00411278	0.0372004
842	Cla016568	Phenylcoumaran benzylic ether reductase 3 (AHRD V1 ***- B9HRL7_POPTR); contains Interpro domain(s) IPR008030 NmrA-like	2.91433	1.71961	9.11977	0.0041359	0.0373158
843	Cla005919	Glycerol-3-phosphate dehydrogenase (AHRD V1 **** F2VQ16_RICCO); contains Interpro domain(s) IPR006168 NAD-dependent glycerol-3-phosphate dehydrogenase	2.24136	1.68854	9.11963	0.00413616	0.0373158
844	Cla003891	Fiber protein Fb34 (AHRD V1 ***- B6T5L9_MAIZE); contains Interpro domain(s) IPR009606 Protein of unknown function DUF1218	1.74272	4.13189	9.22412	0.00413164	0.0373158
845	Cla017387	Fumarate hydratase class II (AHRD V1 ***- C5JMG3_AJEDS); contains Interpro domain(s) IPR005677 Fumarate hydratase, class II	1.32322	4.46222	9.11646	0.00414213	0.0373456
846	Cla012121	C2 calcium/lipid-binding and phosphoribosyltransferase C-terminal domain-containing protein (AHRD V1 **-* Q9FJG3_ARATH); contains Interpro domain(s) IPR013583 Phosphoribosyltransferase C-terminal, plant	2.48585	1.8612	9.10498	0.00416378	0.0375167
847	Cla005515	WRKY transcription factor 29 (AHRD V1 **** C9DI18_9ROSI); contains Interpro domain(s) IPR003657 DNA-binding WRKY	2.52557	2.14617	9.097	0.00417892	0.0375891
848	Cla008127	UDP-glycosyltransferase 74 F1 (AHRD V1 ***- F4IS54_ARATH); contains Interpro domain(s) IPR002213 UDP-glucuronosyl/UDP-glucosyltransferase	1.90073	2.36538	9.09705	0.00417881	0.0375891
849	Cla011443	Tyrosyl-tRNA synthetase (AHRD V1 ***- P93363_TOBAC); contains Interpro domain(s) IPR016485 Tyrosine tRNA ligase, archaeal/eukaryotic	0.926367	6.20371	9.08179	0.0042079	0.037745
850	Cla012818	DCD (Development and Cell Death) domain protein (AHRD V1 **-- Q8RXN8_ARATH); contains Interpro domain(s) IPR013089 Kelch related	0.86994	5.86035	9.08178	0.00420792	0.037745
851	Cla020141	Patatin-like protein 3 (AHRD V1 ***- Q9FZ08_TOBAC); contains Interpro domain(s) IPR002641 Patatin	1.14687	4.42536	9.07677	0.00421753	0.0377829
852	Cla023485	Splicing factor U2af subunit (AHRD V1 ***- B6TCE1_MAIZE); contains Interpro domain(s) IPR009145 U2 auxiliary factor small subunit	1.28769	5.47246	9.17513	0.00426282	0.03814
853	Cla022817	40S ribosomal protein S8 (AHRD V1 ***- B9N1Y6_POPTR); contains Interpro domain(s) IPR001047 Ribosomal protein S8e	1.01753	5.70042	9.04338	0.00428208	0.038215
854	Cla000915	Nuclear transcription factor Y subunit B-3 (AHRD V1 *-*- B6SUG8_MAIZE); contains Interpro domain(s) IPR003957 Transcription factor, CBFA/NFYB, DNA topoisomerase	0.878322	6.05949	9.03013	0.00430799	0.0383974
855	Cla012635	Receptor-like protein kinase (AHRD V1 **** Q9FN95_ARATH); contains Interpro domain(s) IPR002290 Serine/threonine protein kinase	2.70444	1.91255	9.00353	0.00436048	0.0387915
856	Cla006950	Plastocyanin-like domain containing protein expressed (AHRD V1 **-- Q2QRP3_ORYSJ); contains Interpro domain(s) IPR008972 Cupredoxin	3.19185	1.80202	8.99886	0.00436978	0.038825
857	Cla021889	Receptor-like protein kinase At3g21340 (AHRD V1 **** RLK6_ARATH); contains Interpro domain(s) IPR002290 Serine/threonine protein kinase	2.78246	2.66341	9.23145	0.00438332	0.038858
858	Cla010879	Fatty acid oxidation complex subunit alpha (AHRD V1 ***- FADJ_ECOL6); contains Interpro domain(s) IPR001753 Crotonase, core	1.32805	3.42588	8.99297	0.00438152	0.038858
859	Cla011598	Ribosomal protein L15 (AHRD V1 ***- A9PAV0_POPTR); contains Interpro domain(s) IPR000439 Ribosomal protein L15e	0.996966	6.5873	8.99188	0.00438371	0.038858
860	Cla013191	Unknown Protein (AHRD V1)	3.50963	1.67848	8.98661	0.00439424	0.0388947
861	Cla007696	DNA-binding storekeeper protein-related transcriptional regulator (AHRD V1 ***- Q9SB42_ARATH); contains Interpro domain(s) IPR007592 Protein of unknown function DUF573	1.44194	3.35501	8.98061	0.00440629	0.0389523
862	Cla011920	R-SNARE VAMP72-family (AHRD V1 **-- A9TFG8_PHYPA); contains Interpro domain(s) IPR010908 Longin	1.23308	4.46931	8.97188	0.00442385	0.0390338
863	Cla020390	Unknown Protein (AHRD V1)	1.30126	4.47985	8.96713	0.00443346	0.039045
864	Cla018551	Lipid a export ATP-binding/permease protein msba (AHRD V1 ***- Q17P67_AEDAE); contains Interpro domain(s) IPR001140 ABC transporter, transmembrane region	1.29967	4.21166	8.96804	0.00443161	0.039045
865	Cla005483	Inosine-5&apos-monophosphate dehydrogenase (AHRD V1 ***- B9RRP5_RICCO); contains Interpro domain(s) IPR005990 IMP dehydrogenase	1.66493	4.62814	9.35265	0.00448637	0.0394615
866	Cla023261	heat shock protein (AHRD V1 ***- Q9AQZ5_ORYSJ); contains Interpro domain(s) IPR013126 Heat shock protein 70	1.41194	4.17026	8.93923	0.00449025	0.0394709
867	Cla014716	Rho GTPase activating protein 2 (AHRD V1 *-*- Q6UQ72_ORYSJ); contains Interpro domain(s) IPR000198 RhoGAP	2.82968	2.53574	8.93414	0.00450067	0.0395033
868	Cla003302	Unknown Protein (AHRD V1)	1.11128	6.27913	8.9385	0.00451948	0.0396287
869	Cla015731	Cathepsin B-like cysteine proteinase 6 (AHRD V1 **-* CPR6_CAEEL); contains Interpro domain(s) IPR013128 Peptidase C1A, papain	1.56518	2.94432	8.91369	0.00454291	0.039722
870	Cla002286	E3 ubiquitin-protein ligase CG7694 (AHRD V1 *--- RN181_DROME); contains Interpro domain(s) IPR018957 Zinc finger, C3HC4 RING-type	1.54138	3.47144	8.91167	0.00454709	0.039722
871	Cla016603	SH3 domain-containing protein (AHRD V1 **-- D3YBF4_TRIRP); contains Interpro domain(s) IPR001452 Src homology-3 domain	1.06661	4.80806	8.8864	0.0045999	0.0400339
872	Cla007549	Sieve element occlusion b (AHRD V1 ***- E2FKK4_MALDO)	2.16037	2.37018	8.86622	0.00464253	0.040355
873	Cla004451	Proteasome activator subunit 4 (AHRD V1 ***- F4JC97_ARATH); contains Interpro domain(s) IPR016024 Armadillo-type fold	1.24955	4.5943	8.83371	0.0047121	0.040758
874	Cla016771	ROP guanine nucleotide exchange factor 5 (AHRD V1 **-* F4K295_ARATH); contains Interpro domain(s) IPR005512 Rop nucleotide exchanger, PRONE	5.69718	1.10236	8.85549	0.00475534	0.0410561
875	Cla010954	ABC transporter ATP-binding protein (AHRD V1 ***- A9GT98_SORC5); contains Interpro domain(s) IPR003439 ABC transporter-like	1.11874	4.95377	8.80681	0.00477048	0.0411615
876	Cla016045	Acetyl xylan esterase A (AHRD V1 **-- E5C8U8_9BACE); contains Interpro domain(s) IPR005181 Protein of unknown function DUF303, acetylesterase putative	1.80673	3.21631	8.80326	0.00477827	0.0411781
877	Cla019872	Ring H2 finger protein (AHRD V1 *-*- D9ZHD8_HYPPE); contains Interpro domain(s) IPR018957 Zinc finger, C3HC4 RING-type	1.27425	5.27419	8.79592	0.00479435	0.0412914
878	Cla021021	WRKY transcription factor 9 (AHRD V1 **** C9DHZ8_9ROSI); contains Interpro domain(s) IPR003657 DNA-binding WRKY	1.6721	2.73438	8.7706	0.00485031	0.0416966
879	Cla007025	Agglutinin (AHRD V1 ***- Q71QF2_AMACA); contains Interpro domain(s) IPR008998 Agglutinin	5.31635	1.10185	8.79929	0.00487831	0.0418351
880	Cla005859	Prolyl-tRNA synthetase (AHRD V1 ***- F0Z8H2_DICPU); contains Interpro domain(s) IPR004499 Prolyl-tRNA synthetase, class IIa, prokaryotic-type	1.25223	3.7076	8.74056	0.0049176	0.0420639
881	Cla016786	Pre-mRNA-processing protein 45 (AHRD V1 **-- D6RKF6_COPC7); contains Interpro domain(s) IPR017862 SKI-interacting protein, SKIP	1.04084	5.53843	8.74034	0.00491809	0.0420639
882	Cla021465	Glutathione S-transferase (AHRD V1 ***- Q8H9E5_CUCMA); contains Interpro domain(s) IPR004046 Glutathione S-transferase, C-terminal	1.98953	2.28159	8.71404	0.00497783	0.0424293
883	Cla014237	ATP binding / ATPase/ nucleoside-triphosphatase/ nucleotide binding protein (AHRD V1 **-* Q9LJJ5_ARATH); contains Interpro domain(s) IPR003959 ATPase, AAA-type, core	3.05302	2.96118	8.71202	0.00498246	0.042443
884	Cla021460	F-box family protein (AHRD V1 ***- B9HSY9_POPTR); contains Interpro domain(s) IPR001810 Cyclin-like F-box	1.30563	3.7168	8.69969	0.00501074	0.0426322
885	Cla008675	Histone deacetylase (AHRD V1 *-*- B9MTN7_POPTR); contains Interpro domain(s) IPR007087 Zinc finger, C2H2-type	1.22105	4.36508	8.67646	0.00506452	0.0430117
886	Cla000258	UDP-glucose dehydrogenase (AHRD V1 ***- B1N754_EUCGR); contains Interpro domain(s) IPR014028 UDP-glucose/GDP-mannose dehydrogenase, dimerisation and substrate-binding	1.27799	4.73281	8.65496	0.00511483	0.0432985
887	Cla015491	60S ribosomal protein L7 (AHRD V1 ***- B3TLT9_ELAGV); contains Interpro domain(s) IPR005998 Ribosomal protein L7, eukaryotic	1.22392	3.72487	8.65282	0.00511987	0.0432985
888	Cla013924	40S ribosomal protein S8 (AHRD V1 ***- B9N1Y6_POPTR); contains Interpro domain(s) IPR001047 Ribosomal protein S8e	0.832898	7.37605	8.65348	0.0051183	0.0432985
889	Cla022698	ATP dependent RNA helicase (AHRD V1 **** B8BR58_THAPS); contains Interpro domain(s) IPR007502 Helicase-associated region	5.19105	1.61022	8.68492	0.00513912	0.0433652
890	Cla014624	Oxidoreductase (AHRD V1 ***- Q0WVV5_ARATH)	2.69526	1.53027	8.67714	0.0051574	0.0434589
891	Cla015714	Protein kinase (AHRD V1 *-** Q7DMT0_PEA); contains Interpro domain(s) IPR002290 Serine/threonine protein kinase	2.19448	2.81587	8.61494	0.0052099	0.043783
892	Cla011469	Remorin (AHRD V1 ***- B6SMZ7_MAIZE); contains Interpro domain(s) IPR005516 Remorin, C-terminal region	5.43233	0.842515	8.6496	0.00522264	0.0438271
893	Cla009061	Phosphoribosyl-AMP cyclohydrolase (AHRD V1 ***- A7NS13_ROSCS); contains Interpro domain(s) IPR002496 Phosphoribosyl-AMP cyclohydrolase	1.7576	2.92318	8.60951	0.00522294	0.0438271
894	Cla004361	Catalytic/ protein phosphatase type 2C/ protein serine/threonine phosphatase (AHRD V1 **** B6TEB8_MAIZE); contains Interpro domain(s) IPR015655 Protein phosphatase 2C	3.6714	2.32188	8.63868	0.00524873	0.0439647
895	Cla010828	Survival motor neuron containing protein (AHRD V1 *--- B6TZU2_MAIZE); contains Interpro domain(s) IPR007022 Survival motor neuron interacting protein 1	1.62271	3.30322	8.58679	0.00527787	0.0441299
896	Cla019482	Polyphenol oxidase (AHRD V1 ***- E5Q8T0_ZIZJJ); contains Interpro domain(s) IPR016213 Polyphenol oxidase, plant	5.21777	0.60236	8.77038	0.00528519	0.0441542
897	Cla015125	Chaperone protein dnaJ (AHRD V1 ***- F2U0V9_SALS5); contains Interpro domain(s) IPR015609 Molecular chaperone, heat shock protein, Hsp40, DnaJ	1.15697	4.442	8.58302	0.00528706	0.0441542
898	Cla018989	40S ribosomal protein S28 (AHRD V1 ***- B6T1V2_MAIZE); contains Interpro domain(s) IPR000289 Ribosomal protein S28e	1.17062	4.85263	8.57692	0.00530194	0.0441974
899	Cla022361	Sister chromatid cohesion protein PDS5 homolog A (AHRD V1 *--- F2QX75_PICP7); contains Interpro domain(s) IPR016024 Armadillo-type fold	0.871282	5.91991	8.5746	0.0053076	0.0441974
900	Cla005992	LOB domain protein 14 (AHRD V1 *-*- D7LD16_ARALL); contains Interpro domain(s) IPR004883 Lateral organ boundaries, LOB	4.31497	1.09679	8.78687	0.00532853	0.0443161
901	Cla008000	Alpha-glucosidase (AHRD V1 ***- Q9LEC9_SOLTU); contains Interpro domain(s) IPR000322 Glycoside hydrolase, family 31	1.42611	3.69323	8.54198	0.00538805	0.0446788
902	Cla016718	DUF250 domain membrane protein (AHRD V1 **-- B8M7Y7_TALSN); contains Interpro domain(s) IPR004853 Protein of unknown function DUF250	1.06862	5.08813	8.53638	0.00540199	0.044768
903	Cla016025	CBS domain-containing protein-like (AHRD V1 ***- B8AP73_ORYSI); contains Interpro domain(s) IPR000644 Cystathionine beta-synthase, core	3.22439	2.72936	8.53279	0.00541155	0.0447989
904	Cla014376	BTB/POZ domain-containing protein At5g47800 (AHRD V1 **-- Y5780_ARATH); contains Interpro domain(s) IPR004249 NPH3	2.25795	2.94614	8.52282	0.0054359	0.0449429
905	Cla021824	Signal recognition particle protein (AHRD V1 **** C1BYZ4_ESOLU); contains Interpro domain(s) IPR002778 Signal recognition particle, SRP19 subunit	1.80149	2.96024	8.51478	0.0054561	0.0450821
906	Cla020538	Glycine-rich RNA-binding protein-like (AHRD V1 **** Q7XI13_ORYSJ); contains Interpro domain(s) IPR000504 RNA recognition motif, RNP-1	0.956886	5.1833	8.51357	0.00545915	0.0450821
907	Cla019238	Alkaline alpha galactosidase (AHRD V1 **-- Q27J84_CUCSA); contains Interpro domain(s) IPR008811 Raffinose synthase	1.06544	4.14503	8.4898	0.00551942	0.0455263
908	Cla004660	Plant-specific domain TIGR01615 family protein (AHRD V1 ***- B4FP41_MAIZE); contains Interpro domain(s) IPR006502 Protein of unknown function DUF506, plant	0.935099	5.29213	8.48553	0.00553032	0.0455894
909	Cla019002	Plant-specific domain TIGR01570 family protein (AHRD V1 ***- B6U2A5_MAIZE); contains Interpro domain(s) IPR006460 Protein of unknown function DUF617, plant	3.42504	0.954175	8.48005	0.00554433	0.0456457
910	Cla019186	BURP domain-containing protein (Fragment) (AHRD V1 *--- C1PI44_ARATH); contains Interpro domain(s) IPR004873 BURP	2.29146	2.84724	8.48041	0.00554342	0.0456457
911	Cla006197	Homeobox-leucine zipper protein ATHB-14 (AHRD V1 *-*- ATB14_ARATH); contains Interpro domain(s) IPR002913 Lipid-binding START	2.92987	1.34066	8.46959	0.00557122	0.045819
912	Cla018151	Glutathione S-transferase (AHRD V1 ***- D8UY87_GLYSO); contains Interpro domain(s) IPR004046 Glutathione S-transferase, C-terminal	3.62201	0.832691	8.58775	0.00559856	0.0459632
913	Cla010397	CASP-like protein At5g40300 (AHRD V1 *-*- CSPLV_ARATH); contains Interpro domain(s) IPR006702 Uncharacterised protein family UPF0497, trans-membrane plant	1.18647	5.29434	8.48936	0.00559676	0.0459632
914	Cla011652	UBA/TS-N domain protein (AHRD V1 *--- A1DEM1_NEOFI); contains Interpro domain(s) IPR001623 Heat shock protein DnaJ, N-terminal	1.09607	7.30289	8.50927	0.00562205	0.0460484
915	Cla013730	Kelch domain-containing protein 3 (AHRD V1 *--- B0W5R4_CULQU); contains Interpro domain(s) IPR015915 Kelch-type beta propeller	2.85772	2.44983	8.44505	0.0056348	0.046099
916	Cla007827	Ribosomal protein L10 (AHRD V1 ***- Q5CFN6_CRYHO); contains Interpro domain(s) IPR001197 Ribosomal protein L10e	1.46607	3.98567	8.43769	0.00565401	0.0462292
917	Cla012683	Coatomer subunit beta&apos-2 (AHRD V1 ***- F4ICX0_ARATH); contains Interpro domain(s) IPR016453 Coatomer, beta' subunit	0.919969	6.11147	8.43172	0.00566966	0.0462764
918	Cla016899	Histidine kinase 2 (AHRD V1 **** A3QVR9_LOTJA); contains Interpro domain(s) IPR006189 CHASE	1.37479	3.93583	8.41639	0.00571002	0.0465788
919	Cla018612	Pentatricopeptide repeat-containing protein (AHRD V1 ***- D7LZR6_ARALL); contains Interpro domain(s) IPR002885 Pentatricopeptide repeat	4.94958	1.46882	8.45032	0.00572155	0.0466458
920	Cla009135	Isocitrate dehydrogenase (AHRD V1 ***- Q8RW69_CUCSA); contains Interpro domain(s) IPR004790 Isocitrate dehydrogenase NADP-dependent, eukaryotic	1.56053	3.54814	8.42343	0.00573476	0.0467263
921	Cla009754	Receptor-like kinase (AHRD V1 **** A7VM28_MARPO); contains Interpro domain(s) IPR002290 Serine/threonine protein kinase	5.09039	1.03184	8.44828	0.00583814	0.0474036
922	Cla022091	Splicing factor arginine/serine-rich 2 (AHRD V1 *--- B6UG76_MAIZE); contains Interpro domain(s) IPR012677 Nucleotide-binding, alpha-beta plait	0.928219	6.54392	8.35381	0.00587799	0.0476722
923	Cla002890	Strictosidine synthase family protein (AHRD V1 **-- D7LVM7_ARALL); contains Interpro domain(s) IPR004141 Strictosidine synthase	1.63045	3.86176	8.50138	0.00589288	0.0477653
924	Cla005832	Glutamate decarboxylase (AHRD V1 **** Q1I1D8_CITSI); contains Interpro domain(s) IPR010107 Glutamate decarboxylase	2.70083	1.5356	8.34128	0.00591227	0.0478571
925	Cla020397	CONSTANS-like zinc finger protein (AHRD V1 **-- D0EP06_SOYBN); contains Interpro domain(s) IPR010402 CCT domain	1.26892	5.10624	8.34061	0.00591412	0.0478571
926	Cla013709	MKI67 FHA domain-interacting nucleolar phosphoprotein-like (AHRD V1 **-- B6THB2_MAIZE); contains Interpro domain(s) IPR012677 Nucleotide-binding, alpha-beta plait	0.853562	6.45317	8.33771	0.00592206	0.0478571
927	Cla004898	Zinc finger protein CONSTANS-LIKE 5 (AHRD V1 *--- COL5_ARATH); contains Interpro domain(s) IPR010402 CCT domain	1.81042	3.69936	8.33321	0.00593443	0.0478811
928	Cla009267	GATA transcription factor 20 (AHRD V1 *-** B6SS40_MAIZE); contains Interpro domain(s) IPR000679 Zinc finger, GATA-type	1.36721	3.50797	8.334	0.00593227	0.0478811
929	Cla015493	Calcium-transporting ATPase 1 (AHRD V1 ***- Q7XBH9_CERRI); contains Interpro domain(s) IPR006408 ATPase, P-type, calcium-transporting, PMCA-type	0.996181	5.48305	8.32671	0.00595237	0.0479982
930	Cla016666	Adenylate cyclase (AHRD V1 ***- E1AQY2_IPONI); contains Interpro domain(s) IPR008172 Adenylate cyclase	1.04071	4.31122	8.30381	0.006016	0.0484557
931	Cla008753	MLO-like protein 3 (AHRD V1 ***- C6EWE6_VITVI); contains Interpro domain(s) IPR004326 Mlo-related protein	2.54918	1.92769	8.28108	0.00607984	0.0489419
932	Cla021431	F-box protein PP2-B1 (AHRD V1 ***- PP2B1_ARATH); contains Interpro domain(s) IPR001810 Cyclin-like F-box	5.29899	0.941768	8.30903	0.00610582	0.0490467
933	Cla006517	Calmodulin-like protein (AHRD V1 ***- Q0VJ70_DATME); contains Interpro domain(s) IPR011992 EF-Hand type	5.17325	0.870654	8.31091	0.00610053	0.0490467
934	Cla022302	Os01g0611000 protein (Fragment) (AHRD V1 ***- Q0JLB5_ORYSJ); contains Interpro domain(s) IPR006946 Protein of unknown function DUF642	0.953792	5.98134	8.27155	0.00610683	0.0490467
935	Cla004800	Receptor-like protein kinase 1 (AHRD V1 **** F4K0I9_ARATH); contains Interpro domain(s) IPR002290 Serine/threonine protein kinase	5.07234	1.24297	8.38494	0.00613493	0.0491497
936	Cla014320	Receptor-like protein kinase (AHRD V1 **** Q96387_CATRO); contains Interpro domain(s) IPR002290 Serine/threonine protein kinase	2.25745	2.43925	8.26439	0.0061272	0.0491497
937	Cla017772	UDP glycosyltransferase (AHRD V1 ***- C1JIE1_9SOLA); contains Interpro domain(s) IPR002213 UDP-glucuronosyl/UDP-glucosyltransferase	0.997644	7.63695	8.25533	0.00615307	0.049193
938	Cla004738	Transcription initiation factor IIF beta subunit (AHRD V1 **** F4J6V5_ARATH); contains Interpro domain(s) IPR003196 Transcription initiation factor IIF, beta subunit	5.58727	1.26426	8.27137	0.00621283	0.0496143
939	Cla002613	Eukaryotic translation elongation factor 1 beta (AHRD V1 *-** B4P5U6_DROYA); contains Interpro domain(s) IPR014038 Translation elongation factor EF1B, beta and delta chains, guanine nucleotide exchange	0.872951	6.23444	8.22456	0.00624177	0.0497888

## Sheet: dn_USVL677-PMSdpi
Sl. No.	Geneid	BIOLOGICAL.FUNCTIONS	logFC	logCPM	F	PValue	FDR
1	Cla013939	Vanillate O-demethylase oxygenase subunit (AHRD V1 ***- Q143P4_BURXL); contains Interpro domain(s) IPR013626 Pheophorbide a oxygenase	-3.15612	6.79784	106.631	1.64e-13	1.02e-10
2	Cla010789	Rhomboid family protein (AHRD V1 ***- D7MJX8_ARALL); contains Interpro domain(s) IPR002610 Peptidase S54, rhomboid	-3.43604	6.87016	95.5445	9.33e-13	4.23e-10
3	Cla002691	Phosphoribulokinase/uridine kinase (AHRD V1 ***- D4TVH5_9NOST); contains Interpro domain(s) IPR006083 Phosphoribulokinase/uridine kinase	-2.77835	8.55102	84.1166	6.51e-12	2.41e-09
4	Cla002769	Magnesium chelatase subunit (AHRD V1 ***- O65808_SOYBN); contains Interpro domain(s) IPR011771 Magnesium-chelatase, subunit H	-2.49651	9.87405	77.6341	2.12e-11	6.71e-09
5	Cla004551	Ferric reductase oxidase (AHRD V1 **-- D6RVS5_HORVU); contains Interpro domain(s) IPR013130 Ferric reductase-like transmembrane component, N-terminal	-2.99121	5.33006	75.8003	3e-11	9.16e-09
6	Cla013455	Phosphoglycerate kinase (AHRD V1 ***- B9RHY4_RICCO); contains Interpro domain(s) IPR001576 Phosphoglycerate kinase	-2.58922	8.60376	75.2718	3.32e-11	9.91e-09
7	Cla021809	Neutral invertase (AHRD V1 ***- A7LH71_VITVI); contains Interpro domain(s) IPR006937 Plant neutral invertase	-3.46261	4.45835	74.9636	3.52e-11	1.03e-08
8	Cla016995	Glycogen synthase 2 (AHRD V1 ***- Q4BYM1_CROWT); contains Interpro domain(s) IPR011835 Glycogen/starch synthases, ADP-glucose type	-3.06305	5.10017	71.8809	6.39e-11	1.73e-08
9	Cla002886	HAD superfamily hydrolase (AHRD V1 **-- F4XPI0_9CYAN); contains Interpro domain(s) IPR011949 HAD-superfamily hydrolase, subfamily IA, REG-2-like	-2.98382	7.53674	71.6433	6.7e-11	1.74e-08
10	Cla014489	Inositol-3-phosphate synthase (AHRD V1 ***- C4PW05_ARATH); contains Interpro domain(s) IPR002587 Myo-inositol-1-phosphate synthase	-2.72558	7.75555	71.4002	7.03e-11	1.79e-08
11	Cla008545	2-oxoglutarate/malate translocator-like protein (AHRD V1 *--- Q9LXV3_ARATH); contains Interpro domain(s) IPR001898 Sodium/sulphate symporter	-3.32772	5.92698	70.3431	8.66e-11	2.06e-08
12	Cla008131	Metallophosphoesterase (AHRD V1 **-- D0LQ64_HALO1); contains Interpro domain(s) IPR004843 Metallophosphoesterase	-3.3381	5.94116	69.7109	9.83e-11	2.26e-08
13	Cla017286	50S ribosomal protein L1 (AHRD V1 **** A8YGI8_MICAE); contains Interpro domain(s) IPR005878 Ribosomal protein L1, bacterial-type	-2.52797	7.03454	69.7722	9.71e-11	2.26e-08
14	Cla010518	Cytochrome P450 (AHRD V1 ***- B9NAD7_POPTR); contains Interpro domain(s) IPR001128 Cytochrome P450	-3.86662	4.78378	68.6064	1.23e-10	2.74e-08
15	Cla018848	Heavy metal cation transport ATPase (AHRD V1 *-** C4KY68_BURPS); contains Interpro domain(s) IPR006404 ATPase, P-type, heavy metal-(Cd/Co/Hg/Pb/Zn)-translocating	-3.33115	4.39708	68.3947	1.28e-10	2.81e-08
16	Cla018352	Threonine dehydratase biosynthetic (AHRD V1 **** D9SD66_GALCS); contains Interpro domain(s) IPR005787 Threonine dehydratase I	-2.84763	6.26398	67.9206	1.41e-10	3e-08
17	Cla009122	Phytoene synthase (AHRD V1 ***- D3K302_CUCME); contains Interpro domain(s) IPR002060 Squalene/phytoene synthase	-2.84406	5.84639	66.3852	1.93e-10	3.93e-08
18	Cla003985	Regulator of chromosome condensation (RCC1) family protein (AHRD V1 **-- F4JBN0_ARATH); contains Interpro domain(s) IPR009091 Regulator of chromosome condensation/beta-lactamase-inhibitor protein II	-2.98494	6.27147	66.153	2.03e-10	4.07e-08
19	Cla007150	Glyceraldehyde-3-phosphate dehydrogenase (AHRD V1 ***- F8UX79_ARAHY); contains Interpro domain(s) IPR000173 Glyceraldehyde 3-phosphate dehydrogenase	-2.822	8.62026	65.7851	2.19e-10	4.27e-08
20	Cla013358	Undecaprenyl pyrophosphate synthase (AHRD V1 ***- F5UFE1_9CYAN); contains Interpro domain(s) IPR001441 Di-trans-poly-cis-decaprenylcistransferase-like	-2.70641	7.36518	65.8125	2.17e-10	4.27e-08
21	Cla007879	Ammonium transporter (AHRD V1 ***- B9IPE2_POPTR); contains Interpro domain(s) IPR001905 Ammonium transporter	-3.88875	4.8616	65.014	2.57e-10	4.86e-08
22	Cla005446	BTB/POZ domain-containing protein At5g67385 (AHRD V1 **-- Y5738_ARATH); contains Interpro domain(s) IPR004249 NPH3	-2.44811	8.11949	63.795	3.32e-10	5.9e-08
23	Cla023447	Catalase (AHRD V1 ***- D7MDF9_ARALL); contains Interpro domain(s) IPR018028 Catalase related subgroup	-2.71461	8.66998	63.1594	3.8e-10	6.67e-08
24	Cla022180	Glutamyl-tRNA reductase (AHRD V1 ***- A5BZY3_VITVI); contains Interpro domain(s) IPR000343 Tetrapyrrole biosynthesis, glutamyl-tRNA reductase	-2.36137	6.5964	60.884	6.19e-10	1.05e-07
25	Cla006334	Serine glyoxylate aminotransferase 2 (AHRD V1 ***- B7U527_SOYBN); contains Interpro domain(s) IPR000192 Aminotransferase, class V/Cysteine desulfurase	-3.06324	7.75465	60.9685	7.36e-10	1.19e-07
26	Cla005038	Beta-galactosidase (AHRD V1 ***- B9SWC7_RICCO); contains Interpro domain(s) IPR001944 Glycoside hydrolase, family 35	-2.69716	5.24308	58.9558	9.45e-10	1.44e-07
27	Cla010793	CONSTANS (AHRD V1 *-*- B6VEH4_FRAAN); contains Interpro domain(s) IPR010402 CCT domain	-3.10396	7.15499	58.8438	1.01e-09	1.46e-07
28	Cla009405	Amine oxidase (AHRD V1 **** D7T6W4_VITVI); contains Interpro domain(s) IPR000269 Copper amine oxidase	-2.68118	7.19709	58.2691	1.1e-09	1.56e-07
29	Cla014136	HAD-superfamily hydrolase subfamily IA variant 3 containing protein expressed (AHRD V1 **** Q10I42_ORYSJ); contains Interpro domain(s) IPR005834 Haloacid dehalogenase-like hydrolase	-4.16844	4.95875	58.1192	1.14e-09	1.6e-07
30	Cla014612	Membrane related protein (AHRD V1 **-- Q6ZXK5_ORYSJ); contains Interpro domain(s) IPR002913 Lipid-binding START	-2.27643	9.12664	58.0493	1.16e-09	1.61e-07
31	Cla011254	Unknown Protein (AHRD V1)	-2.68879	6.20049	57.5087	1.3e-09	1.8e-07
32	Cla015349	Protein TIF31 homolog (AHRD V1 *--- TIF31_COCIM); contains Interpro domain(s) IPR013105 Tetratricopeptide TPR2	-2.14174	7.9392	55.3419	2.13e-09	2.8e-07
33	Cla023215	Translation initiation factor IF-2 (AHRD V1 **** F6H4W1_VITVI); contains Interpro domain(s) IPR000178 Initiation factor 2	-2.07935	7.87926	53.8348	3.02e-09	3.82e-07
34	Cla020822	Sulfate adenylyltransferase (AHRD V1 **-* Q43170_SOLTU); contains Interpro domain(s) IPR002650 ATP-sulfurylase	-2.80009	5.18007	53.2335	3.48e-09	4.36e-07
35	Cla011552	Elongation factor EF-G (AHRD V1 ***- Q9SI75_ARATH); contains Interpro domain(s) IPR004540 Translation elongation factor EFG/EF2	-2.35415	8.97984	52.2778	4.36e-09	5.29e-07
36	Cla003995	Ribulose-1 5-bisphosphate carboxylase/oxygenase activase 1 (AHRD V1 ***- Q9AXG1_GOSHI); contains Interpro domain(s) IPR003959 ATPase, AAA-type, core	-2.3309	12.2337	51.6342	5.08e-09	5.94e-07
37	Cla015848	Proline-rich protein (AHRD V1 *-*- Q9M6T7_NICGL); contains Interpro domain(s) IPR010616 Protein of unknown function DUF1210	-2.23369	7.81564	51.496	5.25e-09	6.04e-07
38	Cla010649	Pentatricopeptide repeat-containing protein (AHRD V1 ***- D7M4J8_ARALL); contains Interpro domain(s) IPR002885 Pentatricopeptide repeat	-2.23812	6.31182	50.9117	6.04e-09	6.84e-07
39	Cla019105	Chlorophyll a-b binding protein P4, chloroplastic (AHRD V1 ***- CB24_PEA); contains Interpro domain(s) IPR001344 Chlorophyll A-B binding protein	-2.55818	9.69474	50.7026	6.35e-09	7.02e-07
40	Cla000230	Cytochrome P450 (AHRD V1 ***- B9IGU1_POPTR); contains Interpro domain(s) IPR001128 Cytochrome P450	-2.79387	5.72651	50.4401	6.76e-09	7.38e-07
41	Cla018187	Regulator of chromosome condensation (RCC1) family protein (AHRD V1 **-- F4JBN0_ARATH); contains Interpro domain(s) IPR009091 Regulator of chromosome condensation/beta-lactamase-inhibitor protein II	-3.07615	5.29259	50.3404	6.93e-09	7.48e-07
42	Cla019235	Elongation factor Tu (AHRD V1 ***- F6HUT0_VITVI); contains Interpro domain(s) IPR004541 Translation elongation factor EFTu/EF1A, bacterial and organelle	-2.09331	8.96785	50.2964	7e-09	7.51e-07
43	Cla016609	Fructose-bisphosphate aldolase (AHRD V1 ***- F6GWQ0_VITVI); contains Interpro domain(s) IPR000741 Fructose-bisphosphate aldolase, class-I	-2.60166	9.35526	50.1123	7.32e-09	7.79e-07
44	Cla005578	NAD(P)H-quinone oxidoreductase subunit M (AHRD V1 *-*- A0ZLJ3_NODSP); contains Interpro domain(s) IPR018922 NAD(P)H-quinone oxidoreductase subunit M	-2.33384	6.44673	48.7081	1.03e-08	1.08e-06
45	Cla022103	Os06g0220000 protein (Fragment) (AHRD V1 ***- Q0DDJ2_ORYSJ); contains Interpro domain(s) IPR006766 Phosphate-induced protein 1 conserved region	-4.69978	2.92042	47.6078	1.35e-08	1.37e-06
46	Cla013021	Transmembrane 9 superfamily protein member 3 (AHRD V1 **-- B6SY54_MAIZE); contains Interpro domain(s) IPR004240 Nonaspanin (TM9SF)	-2.15882	6.66089	47.4669	1.4e-08	1.4e-06
47	Cla018285	Aquaporin (AHRD V1 ***- A3F571_9ROSI); contains Interpro domain(s) IPR012269 Aquaporin	-2.79462	5.79369	47.1219	1.53e-08	1.49e-06
48	Cla011541	Amine oxidase (AHRD V1 **** B9RBR3_RICCO); contains Interpro domain(s) IPR000269 Copper amine oxidase	-2.53166	5.70297	46.8578	1.63e-08	1.56e-06
49	Cla012998	S-norcoclaurine synthase 1 (AHRD V1 ***- Q4QTJ2_PAPSO); contains Interpro domain(s) IPR000916 Bet v I allergen	-3.8535	5.63599	48.873	1.67e-08	1.59e-06
50	Cla014106	Kinesin like protein for actin based chloroplast movement 2 (AHRD V1 **** Q9FKP4_ARATH); contains Interpro domain(s) IPR001752 Kinesin, motor region	-2.48324	5.46726	45.6892	2.2e-08	2.04e-06
51	Cla013531	Methyltransferase (AHRD V1 *-*- E7DPZ6_9NOSO); contains Interpro domain(s) IPR013216 Methyltransferase type 11	-2.49218	5.91104	45.6631	2.21e-08	2.04e-06
52	Cla010052	Alanine aminotransferase 2 (AHRD V1 ***- A8IKE5_SOYBN); contains Interpro domain(s) IPR004839 Aminotransferase, class I and II	-2.13446	7.93806	45.134	2.53e-08	2.32e-06
53	Cla009011	Sodium-dependent dicarboxylate transporter (AHRD V1 ***- O35055_RAT); contains Interpro domain(s) IPR001898 Sodium/sulphate symporter	-2.28064	7.08493	44.9493	2.65e-08	2.39e-06
54	Cla015322	Glycosyl transferase family 9 (AHRD V1 ***- Q3MAF4_ANAVT)	-2.52746	5.02385	44.898	2.69e-08	2.41e-06
55	Cla022963	Chlorophyll a-b binding protein 7, chloroplastic (AHRD V1 ***- CB12_SOLLC); contains Interpro domain(s) IPR001344 Chlorophyll A-B binding protein	-2.20512	9.31228	44.3709	3.08e-08	2.72e-06
56	Cla023429	Unknown Protein (AHRD V1); contains Interpro domain(s) IPR001372 Dynein light chain, type 1 and 2	-4.22915	3.79328	46.0927	3.2e-08	2.79e-06
57	Cla017850	MYB transcription factor (Fragment) (AHRD V1 **-- A1DR87_CATRO); contains Interpro domain(s) IPR006447 Myb-like DNA-binding region, SHAQKYF class	-4.1211	3.78481	42.974	4.43e-08	3.8e-06
58	Cla004483	Photosystem I reaction center subunit V (AHRD V1 ***- B6U534_MAIZE); contains Interpro domain(s) IPR017494 Photosystem I reaction center, PsaG, plant	-2.55813	7.31841	43.4312	4.47e-08	3.8e-06
59	Cla013117	NADH ubiquinone oxidoreductase complex I intermediate-associated protein 30 (AHRD V1 **-- B2IZH1_NOSP7); contains Interpro domain(s) IPR013857 NADH:ubiquinone oxidoreductase intermediate-associated protein 30	-1.91534	6.78676	42.3627	5.21e-08	4.28e-06
60	Cla017459	GTP-binding protein TypA (AHRD V1 **-* Q6SYB1_TRIPR); contains Interpro domain(s) IPR006298 GTP-binding protein TypA	-1.83891	8.70395	42.2137	5.42e-08	4.42e-06
61	Cla009383	Glucose-1-phosphate adenylyltransferase (AHRD V1 **** C6TE56_SOYBN); contains Interpro domain(s) IPR011831 Glucose-1-phosphate adenylyltransferase	-2.00049	7.11086	42.1857	5.46e-08	4.43e-06
62	Cla005389	Mitogen-activated protein kinase 18 (AHRD V1 **** D7KKI7_ARALL); contains Interpro domain(s) IPR002290 Serine/threonine protein kinase	-2.81127	4.36268	41.5467	6.47e-08	5.16e-06
63	Cla011759	Peroxisomal membrane (Mpv17/PMP22) family protein (AHRD V1 **-* F4JI90_ARATH); contains Interpro domain(s) IPR007248 Mpv17/PMP22	-2.25752	7.96328	41.3644	6.79e-08	5.36e-06
64	Cla003384	Ribulose bisphosphate carboxylase large chain (AHRD V1 ***- Q5I221_BENHI); contains Interpro domain(s) IPR000685 Ribulose bisphosphate carboxylase, large subunit, C-terminal	-2.14773	11.8274	40.7327	8.05e-08	6.18e-06
65	Cla000152	Sex-linked protein 9 (Fragment) (AHRD V1 ***- D7RW48_SILLA)	-2.75573	7.80966	42.4987	9.66e-08	7.15e-06
66	Cla019109	Geranylgeranyl reductase (AHRD V1 ***- Q56GA3_MEDTR); contains Interpro domain(s) IPR011774 Geranylgeranyl reductase, plants and cyanobacteria	-1.826	9.66099	39.4238	1.15e-07	8.37e-06
67	Cla013371	Asparagine synthetase (AHRD V1 **** F6KDH5_MORAL); contains Interpro domain(s) IPR006426 Asparagine synthase, glutamine-hydrolyzing	-2.88267	2.69899	39.6183	1.3e-07	9.41e-06
68	Cla012169	Magnesium-protoporphyrin IX monomethyl ester (AHRD V1 ***- B9SCF8_RICCO); contains Interpro domain(s) IPR008434 Magnesium-protoporphyrin IX monomethyl ester aerobic oxidative cyclase	-2.19344	7.23471	38.8343	1.35e-07	9.63e-06
69	Cla019135	Plasma membrane H+ ATPase (AHRD V1 **** Q9M460_PRUPE); contains Interpro domain(s) IPR006534 ATPase, P-type, plasma-membrane proton-efflux	-1.81522	6.61	38.8205	1.36e-07	9.63e-06
70	Cla004952	DM280 protein (AHRD V1 **-- B8PWQ3_ORYSI)	-2.4822	5.68724	38.6168	1.44e-07	1.01e-05
71	Cla010566	Sucrose phosphate synthase (AHRD V1 **** D6R6Y5_9LILI); contains Interpro domain(s) IPR012819 Sucrose phosphate synthase, plant	-1.98446	6.34148	38.5116	1.48e-07	1.04e-05
72	Cla014931	Malonyl-coenzyme A:anthocyanin 3-O-glucoside-6&apos;&apos;-O-malonyltransferase (AHRD V1 **-- 3MAT_DAHPI); contains Interpro domain(s) IPR003480 Transferase	-3.29013	4.49378	37.9781	1.71e-07	1.19e-05
73	Cla018757	Protein TIF31 homolog (AHRD V1 *--- TIF31_COCIM); contains Interpro domain(s) IPR013105 Tetratricopeptide TPR2	-2.15524	5.16797	37.761	1.82e-07	1.23e-05
74	Cla009782	L-lactate dehydrogenase (AHRD V1 ***- LLDD_ERWCT); contains Interpro domain(s) IPR000262 FMN-dependent dehydrogenase	-2.10229	9.43227	37.6682	1.87e-07	1.26e-05
75	Cla013870	Thioredoxin m (AHRD V1 ***- B9GTN8_POPTR); contains Interpro domain(s) IPR013766 Thioredoxin domain	-2.61862	5.11267	37.3851	2.02e-07	1.33e-05
76	Cla007279	Homology to unknown gene (AHRD V1 *-*- Q00SR8_OSTTA)	-1.75736	8.08186	37.2873	2.08e-07	1.35e-05
77	Cla017983	Chlorophyll a-b binding protein 6, chloroplastic (AHRD V1 ***- CAB6_ARATH); contains Interpro domain(s) IPR001344 Chlorophyll A-B binding protein	-2.50092	7.1854	38.2305	2.14e-07	1.37e-05
78	Cla017092	Carbonic anhydrase (AHRD V1 ***- D2DWB7_PHAVU); contains Interpro domain(s) IPR001765 Carbonic anhydrase	-2.22184	9.24441	36.8813	2.33e-07	1.49e-05
79	Cla016643	Pentatricopeptide repeat-containing protein (AHRD V1 *-*- D7MTZ6_ARALL); contains Interpro domain(s) IPR002885 Pentatricopeptide repeat	-2.17557	5.45036	36.6798	2.47e-07	1.56e-05
80	Cla016252	Pentatricopeptide repeat-containing protein (AHRD V1 ***- D7KGN9_ARALL); contains Interpro domain(s) IPR002885 Pentatricopeptide repeat	-3.48564	4.10221	36.6229	2.51e-07	1.57e-05
81	Cla014161	Inositol-3-phosphate synthase (AHRD V1 ***- C4PW05_ARATH); contains Interpro domain(s) IPR002587 Myo-inositol-1-phosphate synthase	-3.54411	3.96668	36.427	2.66e-07	1.65e-05
82	Cla001700	Histone-binding protein RBBP4 (AHRD V1 *--* RBBP4_PONAB); contains Interpro domain(s) IPR017986 WD40 repeat, region	-2.35806	5.3897	36.0234	2.98e-07	1.84e-05
83	Cla013611	NADP-dependent glyceraldehyde-3-phosphate dehydrogenase (AHRD V1 ***- B4FR32_MAIZE); contains Interpro domain(s) IPR015590 Aldehyde dehydrogenase	-1.80247	7.03942	35.8654	3.12e-07	1.91e-05
84	Cla021812	30S ribosomal protein S1 (AHRD V1 **-- B4FUZ5_MAIZE); contains Interpro domain(s) IPR003029 Ribosomal protein S1, RNA binding domain	-1.84886	6.99501	35.7236	3.25e-07	1.97e-05
85	Cla004234	RNA polymerase sigma factor (AHRD V1 *-*- F5UG89_9CYAN); contains Interpro domain(s) IPR013325 RNA polymerase sigma factor, region 2	-1.87492	6.80311	35.4707	3.49e-07	2.1e-05
86	Cla009348	1-deoxy-D-xylulose 5-phosphate synthase (AHRD V1 ***- A9ZN06_HEVBR)	-2.16176	5.05987	35.3946	3.57e-07	2.12e-05
87	Cla011545	Flavonoid 3&apos-hydroxylase-like (AHRD V1 **-- Q5N8J0_ORYSJ); contains Interpro domain(s) IPR001128 Cytochrome P450	-2.33145	5.65315	35.3473	3.62e-07	2.14e-05
88	Cla007419	Plastocyanin (AHRD V1 ***- D7KT97_ARALL); contains Interpro domain(s) IPR002387 Plastocyanin	-2.94226	7.64607	39.9869	4.07e-07	2.36e-05
89	Cla006738	Late elongated hypocotyl (AHRD V1 **-- Q56TL1_CASSA)	-1.95361	7.84134	34.9592	4.05e-07	2.36e-05
90	Cla020799	Peptidase S16 lon domain protein (AHRD V1 ***- D7E103_NOSA0); contains Interpro domain(s) IPR003111 Peptidase S16, lon N-terminal	-2.13168	5.22416	34.4815	4.65e-07	2.65e-05
91	Cla003729	Transcription factor (Fragment) (AHRD V1 *--* D6MK15_9ASPA); contains Interpro domain(s) IPR006447 Myb-like DNA-binding region, SHAQKYF class	-1.62093	7.06629	34.0995	5.2e-07	2.92e-05
92	Cla004325	Fructose-1 6-bisphosphatase class 1 (AHRD V1 ***- B9M1N3_GEOSF); contains Interpro domain(s) IPR000146 Fructose-1,6-bisphosphatase	-1.70763	8.07262	34.0639	5.26e-07	2.94e-05
93	Cla004819	(P)ppGpp synthetase I (GTP pyrophosphokinase) SpoT/RelA (AHRD V1 *--- Q39T74_GEOMG); contains Interpro domain(s) IPR007685 RelA/SpoT	-1.93639	5.49601	33.9117	5.5e-07	3.03e-05
94	Cla014185	ABC-1 domain protein (AHRD V1 **-- E0UHZ6_CYAP2); contains Interpro domain(s) IPR004147 ABC-1	-1.6697	8.64832	33.6894	5.87e-07	3.21e-05
95	Cla008650	Unknown Protein (AHRD V1)	-2.31886	5.5067	33.4271	6.34e-07	3.45e-05
96	Cla016180	Acetylornithine deacetylase or succinyl-diaminopimelate desuccinylase (AHRD V1 **-- D5EG62_AMICL); contains Interpro domain(s) IPR002933 Peptidase M20	-3.21221	3.10016	33.3487	6.49e-07	3.48e-05
97	Cla009347	1-deoxy-D-xylulose 5-phosphate synthase (AHRD V1 ***- A9ZN06_HEVBR); contains Interpro domain(s) IPR005475 Transketolase, central region	-2.00775	6.01484	33.1932	6.8e-07	3.63e-05
98	Cla008334	Plasma membrane H+ ATPase (AHRD V1 **** Q9M460_PRUPE); contains Interpro domain(s) IPR006534 ATPase, P-type, plasma-membrane proton-efflux	-2.1847	4.61879	33.1534	6.88e-07	3.66e-05
99	Cla010412	Reductase (AHRD V1 ***- B5HVX9_9ACTO); contains Interpro domain(s) IPR013027 FAD-dependent pyridine nucleotide-disulphide oxidoreductase	-1.75763	5.85922	32.896	7.43e-07	3.91e-05
100	Cla002259	Phosphoenolpyruvate carboxylase (AHRD V1 ***- A7UH66_9ROSI); contains Interpro domain(s) IPR015813 Pyruvate/Phosphoenolpyruvate kinase, catalytic core IPR001449 Phosphoenolpyruvate carboxylase	-1.9673	5.96297	32.2953	8.89e-07	4.56e-05
101	Cla012720	Delta 9 acyl-lipid desaturase (AHRD V1 **** B0JWW8_MICAN); contains Interpro domain(s) IPR005804 Fatty acid desaturase, type 1	-4.12263	3.79639	32.1969	9.16e-07	4.66e-05
102	Cla021795	Pre-mRNA-splicing factor (AHRD V1 *--- F2T420_AJEDA); contains Interpro domain(s) IPR011990 Tetratricopeptide-like helical	-1.80804	6.67078	31.8529	1.02e-06	5.1e-05
103	Cla019423	Oxygen-evolving enhancer protein 3 (AHRD V1 ***- Q7Y1T5_PEA); contains Interpro domain(s) IPR008797 Photosystem II oxygen evolving complex protein PsbQ	-1.72917	9.26839	31.6703	1.07e-06	5.33e-05
104	Cla012247	Oxidoreductase zinc-containing alcohol dehydrogenase family (AHRD V1 **-- Q26G91_FLABB); contains Interpro domain(s) IPR002085 Alcohol dehydrogenase superfamily, zinc-containing	-3.40871	4.09498	32.2121	1.08e-06	5.34e-05
105	Cla019380	ATP synthase gamma chain (AHRD V1 **** E5GC53_CUCME); contains Interpro domain(s) IPR000131 ATPase, F1 complex, gamma subunit	-1.89358	7.89264	31.4535	1.15e-06	5.64e-05
106	Cla002567	Protein kinase (AHRD V1 *-** Q7DMT0_PEA); contains Interpro domain(s) IPR002290 Serine/threonine protein kinase	-1.85046	7.5227	31.2284	1.23e-06	5.95e-05
107	Cla013135	Aspartyl protease family protein (AHRD V1 **-- D7MID8_ARALL); contains Interpro domain(s) IPR001461 Peptidase A1	-2.17097	6.45133	31.1797	1.25e-06	6e-05
108	Cla002328	Acid beta-fructofuranosidase (AHRD V1 **-- Q575T1_WHEAT); contains Interpro domain(s) IPR001362 Glycoside hydrolase, family 32	-2.04039	4.66945	31.0495	1.3e-06	6.18e-05
109	Cla008429	Photosystem I reaction center subunit N (AHRD V1 ***- F4YFE2_CAMSI); contains Interpro domain(s) IPR008796 Photosystem I reaction centre subunit N	-1.93654	7.6947	30.8967	1.36e-06	6.43e-05
110	Cla003123	Mediator of RNA polymerase II transcription subunit 21 (AHRD V1 *--- MED21_ARATH); contains Interpro domain(s) IPR011990 Tetratricopeptide-like helical	-1.72102	7.90209	30.8883	1.36e-06	6.43e-05
111	Cla022571	Myosin heavy chain-like (AHRD V1 **-- Q8LHQ6_ORYSJ); contains Interpro domain(s) IPR008545 Protein of unknown function DUF827, plant	-2.31793	5.52575	30.8459	1.38e-06	6.49e-05
112	Cla018117	Chlorophyll a-b binding protein 6, chloroplastic (AHRD V1 ***- CAB6_ARATH); contains Interpro domain(s) IPR001344 Chlorophyll A-B binding protein	-1.67111	9.65002	30.5893	1.49e-06	6.98e-05
113	Cla002545	Photosystem I P700 chlorophyll a apoprotein A1 (AHRD V1 ***- E3W0J3_PRUPE); contains Interpro domain(s) IPR006243 Photosystem I psaA	-1.79844	7.16603	30.4848	1.54e-06	7.16e-05
114	Cla017607	SYNC1 protein (AHRD V1 *-*- Q8W4Q2_ARATH)	-1.96111	5.56531	30.3535	1.61e-06	7.38e-05
115	Cla019421	Thioredoxin (AHRD V1 ***- Q9XF70_HEVBR); contains Interpro domain(s) IPR015467 Thioredoxin, core	-2.55259	4.61017	30.314	1.68e-06	7.63e-05
116	Cla007671	Multidrug resistance protein mdtK (AHRD V1 *--- MDTK_YERP3); contains Interpro domain(s) IPR002528 Multi antimicrobial extrusion protein MatE	-1.59738	8.05001	30.1691	1.7e-06	7.71e-05
117	Cla023464	Glyceraldehyde-3-phosphate dehydrogenase (AHRD V1 ***- F2Q9V9_SOLTU); contains Interpro domain(s) IPR000173 Glyceraldehyde 3-phosphate dehydrogenase	-1.8825	9.7548	29.9986	1.79e-06	8.03e-05
118	Cla015367	TPR domain protein (AHRD V1 *--- B6U810_MAIZE); contains Interpro domain(s) IPR011990 Tetratricopeptide-like helical	-1.65153	7.19486	29.9993	1.79e-06	8.03e-05
119	Cla008340	Unknown Protein (AHRD V1); contains Interpro domain(s) IPR009500 Protein of unknown function DUF1118	-1.60645	6.35205	29.8898	1.86e-06	8.25e-05
120	Cla019849	DS synthase (AHRD V1 ***- F4YF84_PANQU); contains Interpro domain(s) IPR018333 Squalene cyclase	-2.42572	5.00608	29.6857	1.98e-06	8.71e-05
121	Cla002254	Multiprotein bridging factor 1 (AHRD V1 ***- Q9LL86_SOLTU); contains Interpro domain(s) IPR013729 Multiprotein bridging factor 1, N-terminal	-2.28597	3.90618	29.5143	2.09e-06	9.14e-05
122	Cla009644	Phosphate translocator (AHRD V1 ***- Q40568_TOBAC); contains Interpro domain(s) IPR004696 Tpt phosphate/phosphoenolpyruvate translocator	-1.95814	7.36532	29.5125	2.09e-06	9.14e-05
123	Cla010078	Naphthoate synthase (AHRD V1 ***- E5GBI7_CUCME); contains Interpro domain(s) IPR010198 Naphthoate synthase	-1.92233	5.02533	29.4679	2.12e-06	9.24e-05
124	Cla021635	Photosystem I reaction center subunit II (AHRD V1 **** B4FAW3_MAIZE); contains Interpro domain(s) IPR003685 Photosystem I protein PsaD	-1.81709	10.2695	29.3105	2.22e-06	9.64e-05
125	Cla001205	Photosystem I P700 chlorophyll a apoprotein A1 (AHRD V1 ***- E3W0J3_PRUPE); contains Interpro domain(s) IPR006243 Photosystem I psaA	-1.7833	7.01497	29.1508	2.34e-06	0.000100459
126	Cla023384	COP1 (Fragment) (AHRD V1 *--- Q93Y48_ORYSI); contains Interpro domain(s) IPR017986 WD40 repeat, region	-2.01605	4.80858	28.9371	2.5e-06	0.000106485
127	Cla019661	CBL-interacting protein kinase 16 (AHRD V1 **** C4P7W5_VITVI); contains Interpro domain(s) IPR002290 Serine/threonine protein kinase	-4.38261	3.15767	28.9159	2.52e-06	0.000106865
128	Cla020360	Chloroplast unusual positioning 1A (AHRD V1 *--- B3IYT7_ADICA)	-1.7554	8.99734	28.8113	2.6e-06	0.000109518
129	Cla001764	Chlorophyll a-b binding protein 8, chloroplastic (AHRD V1 ***- CB13_SOLLC); contains Interpro domain(s) IPR001344 Chlorophyll A-B binding protein	-1.57364	9.65853	28.7431	2.66e-06	0.00011151
130	Cla011862	Protein PLASTID MOVEMENT IMPAIRED 2 (AHRD V1 ***- PMI2_ARATH); contains Interpro domain(s) IPR008545 Protein of unknown function DUF827, plant	-1.95271	5.76473	28.7075	2.69e-06	0.000112435
131	Cla014267	Zinc finger protein CONSTANS-LIKE 3 (AHRD V1 *--- COL3_ARATH); contains Interpro domain(s) IPR000315 Zinc finger, B-box	-2.30311	5.55726	28.8043	2.71e-06	0.000112781
132	Cla003774	ATP synthase delta subunit (AHRD V1 *-** Q7XYM8_BIGNA); contains Interpro domain(s) IPR000711 ATPase, F1 complex, OSCP/delta subunit	-2.27303	8.03399	30.0899	2.8e-06	0.000116204
133	Cla005935	Cytochrome P450 (AHRD V1 ***- B9GKS3_POPTR); contains Interpro domain(s) IPR001128 Cytochrome P450	-2.61053	4.99892	28.5286	2.85e-06	0.000117248
134	Cla019368	Aminomethyltransferase (AHRD V1 ***- E5GC65_CUCME); contains Interpro domain(s) IPR006223 Glycine cleavage system T protein	-1.69267	8.02799	28.4788	2.89e-06	0.000118418
135	Cla001104	Dentin sialophosphoprotein-like protein (AHRD V1 *-*- A8MQN2_ARATH)	-2.55631	4.45917	28.2822	3.08e-06	0.000125689
136	Cla006786	RNA polymerase sigma factor (AHRD V1 *-*- A5GQ42_SYNR3); contains Interpro domain(s) IPR013325 RNA polymerase sigma factor, region 2	-1.77483	7.19568	28.0176	3.35e-06	0.000134411
137	Cla016534	Homology to unknown gene (AHRD V1 ***- Q01H71_OSTTA)	-2.29958	3.88055	27.9167	3.46e-06	0.000137635
138	Cla008637	Protein FANTASTIC FOUR 3 (AHRD V1 *-*- FAF3_ARATH)	-2.05371	5.36672	27.9236	3.45e-06	0.000137635
139	Cla021482	Nucleic acid-binding protein (AHRD V1 **-* Q41834_MAIZE); contains Interpro domain(s) IPR000504 RNA recognition motif, RNP-1	-1.75878	5.16656	27.6572	3.76e-06	0.000148735
140	Cla014481	Trehalose-6-phosphate phosphatase (AHRD V1 **** Q9FJQ1_ARATH); contains Interpro domain(s) IPR003337 Trehalose-phosphatase	-2.32406	4.2447	27.619	3.81e-06	0.000149558
141	Cla013826	Chlorophyll a-b binding protein, chloroplastic (AHRD V1 ***- CB12_PETHY); contains Interpro domain(s) IPR001344 Chlorophyll A-B binding protein	-1.84272	9.97549	27.5003	3.95e-06	0.000153833
142	Cla008824	Trehalose-6-phosphate synthase (AHRD V1 **** Q5D6D9_GINBI); contains Interpro domain(s) IPR001830 Glycosyl transferase, family 20	-1.91551	4.67604	27.4382	4.03e-06	0.000156507
143	Cla015799	Tyrosine-protein kinase transforming protein Src (AHRD V1 **** SRC_RSVSE); contains Interpro domain(s) IPR015783 ATMRK serine/threonine protein kinase-like	-2.32462	3.50146	27.3655	4.13e-06	0.000159778
144	Cla019859	UPF0603 protein At1g54780, chloroplastic (AHRD V1 **-- U603_ARATH); contains Interpro domain(s) IPR007621 Protein of unknown function DUF477	-2.16127	5.87296	27.1227	4.53e-06	0.000172477
145	Cla011547	Cytochrome P450 (AHRD V1 *--- B9MZK4_POPTR); contains Interpro domain(s) IPR001128 Cytochrome P450	-2.59328	5.49713	27.5572	4.74e-06	0.00017946
146	Cla004989	Granule-bound starch synthase (AHRD V1 ***- C0KH22_NELNU); contains Interpro domain(s) IPR011835 Glycogen/starch synthases, ADP-glucose type	-1.79662	7.74015	26.7185	5.09e-06	0.000189742
147	Cla002915	Polyribonucleotide nucleotidyltransferase (AHRD V1 ***- D6YV93_WADCW); contains Interpro domain(s) IPR012162 Polyribonucleotide nucleotidyltransferase	-1.95667	4.75194	26.6455	5.22e-06	0.000193289
148	Cla004003	Telomere repeat-binding protein 4 (AHRD V1 **** TRP4_ARATH); contains Interpro domain(s) IPR001005 SANT, DNA-binding	-1.9774	4.61783	26.6102	5.28e-06	0.000195013
149	Cla008499	ABC transporter ATP-binding protein (AHRD V1 ***- D4ZPJ5_SPIPL); contains Interpro domain(s) IPR003439 ABC transporter-like	-1.46178	9.40248	26.5954	5.3e-06	0.00019544
150	Cla003455	Unknown Protein (AHRD V1)	-2.35363	4.43809	26.5691	5.35e-06	0.000196607
151	Cla022263	Uncharacterized aarF domain-containing protein kinase 1 (AHRD V1 *--- ADCK1_CHICK); contains Interpro domain(s) IPR004147 ABC-1	-2.87438	4.11285	26.5497	5.38e-06	0.000196869
152	Cla019263	Aspartyl aminopeptidase-like protein (AHRD V1 *-*- Q8LF32_ARATH); contains Interpro domain(s) IPR001948 Peptidase M18, aminopeptidase I	-2.4088	4.18968	26.3992	5.65e-06	0.000206216
153	Cla011639	CBS domain-containing protein (AHRD V1 ***- D7LUC7_ARALL); contains Interpro domain(s) IPR000644 Cystathionine beta-synthase, core	-1.83512	4.80021	26.3423	5.76e-06	0.00020901
154	Cla020121	Geranylgeranyl pyrophosphate synthase (AHRD V1 ***- C1KH04_ELAUM); contains Interpro domain(s) IPR000092 Polyprenyl synthetase	-2.02223	4.46596	26.3267	5.79e-06	0.000209542
155	Cla007029	Pore-forming toxin-like protein Hfr-2 (AHRD V1 **-- Q4JEV5_WHEAT); contains Interpro domain(s) IPR008998 Agglutinin	-1.78407	5.80404	26.2725	5.89e-06	0.000212748
156	Cla002946	ABC1 family domain protein (AHRD V1 **-- B1XQ49_SYNP2); contains Interpro domain(s) IPR010908 Longin	-1.67024	6.04688	26.1319	6.17e-06	0.000221658
157	Cla006914	Alanyl-tRNA synthetase (AHRD V1 ***- A8YLG8_MICAE); contains Interpro domain(s) IPR002318 Alanyl-tRNA synthetase, class IIc	-1.53801	6.02733	26.059	6.32e-06	0.000226453
158	Cla006465	Unknown Protein (AHRD V1); contains Interpro domain(s) IPR010410 Protein of unknown function DUF1005	-2.13079	4.43473	26.0288	6.38e-06	0.000227556
159	Cla007720	Protein thf1 (AHRD V1 ***- F5UB51_9CYAN); contains Interpro domain(s) IPR017499 Photosystem II biogenesis protein Psp29	-1.65376	6.61598	25.9518	6.55e-06	0.000232807
160	Cla022677	Glycine dehydrogenase P protein (AHRD V1 ***- Q6V9T1_ORYSJ); contains Interpro domain(s) IPR018248 EF hand IPR003437 Glycine cleavage system P-protein IPR004142 Ndr	-1.50691	9.497	25.9269	6.6e-06	0.000234132
161	Cla021704	NAD-dependent epimerase/dehydratase (AHRD V1 **-- C8RY11_9RHOB); contains Interpro domain(s) IPR016040 NAD(P)-binding domain	-1.79429	5.55769	25.8198	6.84e-06	0.000240732
162	Cla019245	Abhydrolase domain-containing protein FAM108B1 (AHRD V1 *--- C0HAS5_SALSA); contains Interpro domain(s) IPR000073 Alpha/beta hydrolase fold-1	-2.24512	4.15849	25.4238	7.8e-06	0.000271741
163	Cla019193	1-deoxy-D-xylulose 5-phosphate reductoisomerase (AHRD V1 ***- Q1L7P3_RAUVE); contains Interpro domain(s) IPR003821 1-deoxy-D-xylulose 5-phosphate reductoisomerase	-1.70652	5.34719	25.2694	8.21e-06	0.000284646
164	Cla002151	Sulfate transporter (AHRD V1 ***- A7YF68_MAIZE); contains Interpro domain(s) IPR001902 Sulphate anion transporter	-2.20768	4.17736	25.2548	8.25e-06	0.000285038
165	Cla015680	Chlorophyll a-b binding protein 37, chloroplastic (AHRD V1 ***- CB26_PETSP); contains Interpro domain(s) IPR001344 Chlorophyll A-B binding protein	-1.71604	10.087	25.2431	8.28e-06	0.000285038
166	Cla007699	Beta-amylase (AHRD V1 ***- Q9AT14_CASCR); contains Interpro domain(s) IPR013781 Glycoside hydrolase, subgroup, catalytic core	-2.23229	3.73757	25.1667	8.49e-06	0.000291679
167	Cla020265	Phosphatase 2C family protein (AHRD V1 **** D7MEZ6_ARALL); contains Interpro domain(s) IPR015655 Protein phosphatase 2C	-2.05103	4.51111	25.0682	8.78e-06	0.000299964
168	Cla001293	BTB/POZ domain-containing protein At1g30440 (AHRD V1 **-- Y1044_ARATH); contains Interpro domain(s) IPR004249 NPH3	-2.13666	3.90737	24.8968	9.29e-06	0.000316889
169	Cla005203	Bidirectional sugar transporter N3 (AHRD V1 ***- NOD3_MEDTR); contains Interpro domain(s) IPR018179 RAG1-activating protein 1 homologue IPR004316 RAG1-activating protein-1-related	-2.56283	3.85689	24.5731	1.04e-05	0.000345713
170	Cla008570	Serine glyoxylate aminotransferase 2 (AHRD V1 ***- B7U527_SOYBN); contains Interpro domain(s) IPR000192 Aminotransferase, class V/Cysteine desulfurase	-1.61233	8.87597	24.5511	1.04e-05	0.000347463
171	Cla005838	Pentatricopeptide repeat-containing protein (AHRD V1 ***- D7M5W2_ARALL); contains Interpro domain(s) IPR002885 Pentatricopeptide repeat	-1.79658	5.56801	24.4617	1.08e-05	0.000357244
172	Cla017747	Receptor-like protein kinase At3g21340 (AHRD V1 *-** RLK6_ARATH); contains Interpro domain(s) IPR002290 Serine/threonine protein kinase	-2.38571	4.97504	24.4495	1.12e-05	0.000370618
173	Cla010956	NAD-dependent epimerase/dehydratase (AHRD V1 **-- C7QWY4_CYAP0); contains Interpro domain(s) IPR016040 NAD(P)-binding domain	-1.5549	8.44876	24.2365	1.16e-05	0.000380605
174	Cla023427	Myosin 2 (AHRD V1 **** F4K0A6_ARATH); contains Interpro domain(s) IPR001609 Myosin head, motor region	-1.49776	5.70232	24.2182	1.17e-05	0.000380868
175	Cla015518	Polyphosphoinositide phosphatase (AHRD V1 ***- C0S4L1_PARBP); contains Interpro domain(s) IPR002013 Synaptojanin, N-terminal	-1.73521	4.98203	24.1	1.22e-05	0.000395308
176	Cla008245	Amino acid selective channel protein (AHRD V1 **-- B3VTB6_SORBI); contains Interpro domain(s) IPR003397 Mitochondrial inner membrane translocase complex, subunit Tim17/22	-1.84156	5.06368	24.0343	1.24e-05	0.000401427
177	Cla015055	ATPase AAA family protein (AHRD V1 *--- C4M5T5_ENTHI); contains Interpro domain(s) IPR003959 ATPase, AAA-type, core	-1.43507	6.17099	24.0348	1.24e-05	0.000401427
178	Cla020526	Malate dehydrogenase (AHRD V1 ***- Q5NE17_SOLLC); contains Interpro domain(s) IPR011273 Malate dehydrogenase, NADP-dependent, plants	-1.63062	6.02274	23.9867	1.26e-05	0.0004061
179	Cla004311	UDP-glycosyltransferase UGT709A10 (AHRD V1 ***- C4MF39_9POAL); contains Interpro domain(s) IPR002213 UDP-glucuronosyl/UDP-glucosyltransferase	-1.75968	5.06346	23.8627	1.32e-05	0.000420707
180	Cla022601	MYB transcription factor (AHRD V1 **-* A3F8D7_CAPAN); contains Interpro domain(s) IPR015495 Myb transcription factor	-2.14043	3.70407	23.6575	1.41e-05	0.000449149
181	Cla011376	Glycoside hydrolase family 28 protein/polygalacturonase family protein (AHRD V1 ***- Q1PF10_ARATH); contains Interpro domain(s) IPR012334 Pectin lyase fold	-1.86668	5.22686	23.5482	1.47e-05	0.000464145
182	Cla002881	Glutamate synthase (Ferredoxin) (AHRD V1 ***- B8HTZ7_CYAP4); contains Interpro domain(s) IPR002932 Glutamate synthase, central-C	-1.2929	8.66223	23.382	1.55e-05	0.000490227
183	Cla015635	Fasciclin-like arabinogalactan protein 4 (AHRD V1 *-*- A9XTK9_GOSHI); contains Interpro domain(s) IPR000782 FAS1 domain	-4.69699	2.30347	23.3602	1.56e-05	0.00049281
184	Cla013253	CCR4-NOT transcription complex subunit 4 (AHRD V1 *--- Q9M1E4_ARATH); contains Interpro domain(s) IPR003954 RNA recognition, region 1	-1.99403	4.58473	23.3093	1.59e-05	0.000500363
185	Cla009709	Trehalose-6-phosphate synthase (AHRD V1 **** E5GC29_CUCME); contains Interpro domain(s) IPR001830 Glycosyl transferase, family 20	-1.32913	5.51701	23.2981	1.6e-05	0.000501177
186	Cla012327	Cytosolic Fe-S cluster assembly factor NUBP2 homolog (AHRD V1 *--- NUBP2_DROPE); contains Interpro domain(s) IPR019591 ATPase-like, ParA/MinD	-1.83069	6.21309	23.2246	1.64e-05	0.000510585
187	Cla013326	Ribulose-1 5-bisphosphate carboxylase/oxygenase activase 1 (AHRD V1 ***- Q9AXG1_GOSHI); contains Interpro domain(s) IPR003959 ATPase, AAA-type, core	-1.42711	6.87481	23.1664	1.67e-05	0.000519753
188	Cla020048	Myosin 1 (AHRD V1 **** Q9LHE9_ARATH); contains Interpro domain(s) IPR001609 Myosin head, motor region	-1.54047	5.9992	23.1432	1.69e-05	0.000522753
189	Cla018839	Receptor-like kinase (AHRD V1 **** A7VM42_MARPO); contains Interpro domain(s) IPR002290 Serine/threonine protein kinase	-2.87731	3.24258	23.0686	1.73e-05	0.000531998
190	Cla019554	Mitochondrial transcription termination factor (Fragment) (AHRD V1 *--- C6FB10_PSEMZ); contains Interpro domain(s) IPR003690 Mitochodrial transcription termination factor-related	-4.14754	3.50134	25.7136	1.81e-05	0.000553903
191	Cla022875	S-adenosylmethionine decarboxylase proenzyme (AHRD V1 **** C9DI42_SORBI); contains Interpro domain(s) IPR001985 S-adenosylmethionine decarboxylase	-2.72206	6.3736	26.3978	1.88e-05	0.000570908
192	Cla002350	DNA helicase-like (AHRD V1 **-- Q9FGC2_ARATH); contains Interpro domain(s) IPR003593 ATPase, AAA+ type, core	-1.39698	6.45111	22.8247	1.88e-05	0.000570908
193	Cla012206	Proline rich protein (Fragment) (AHRD V1 *--- P93274_MALDO); contains Interpro domain(s) IPR013770 Plant lipid transfer protein and hydrophobic protein, helical	-1.97156	8.14932	23.4555	1.9e-05	0.000574116
194	Cla015965	NAD-dependent epimerase/dehydratase (AHRD V1 *--- D7E435_NOSA0); contains Interpro domain(s) IPR016040 NAD(P)-binding domain	-1.91456	5.45682	22.7679	1.92e-05	0.000579748
195	Cla015310	Chloroplast At1g16080 protein (Fragment) (AHRD V1 *-*- Q1HRY1_SOLLC)	-2.24744	3.97337	22.6398	2.01e-05	0.000603481
196	Cla018814	Xyloglucan endotransglucosylase/hydrolase 2 (AHRD V1 ***- Q06BI5_CUCME); contains Interpro domain(s) IPR016455 Xyloglucan endotransglucosylase/hydrolase	-2.04818	5.48708	22.8135	2.01e-05	0.00060407
197	Cla001960	Fructose-1,6-bisphosphatase class 1 (AHRD V1 ***- F16PA_PERMH); contains Interpro domain(s) IPR000146 Fructose-1,6-bisphosphatase	-1.82156	5.39075	22.6178	2.02e-05	0.000604232
198	Cla019251	HAD-superfamily hydrolase subfamily IA variant 3 containing protein expressed (AHRD V1 **** Q10I42_ORYSJ); contains Interpro domain(s) IPR005834 Haloacid dehalogenase-like hydrolase	-1.49982	7.15221	22.6228	2.02e-05	0.000604232
199	Cla007062	Photosystem II reaction center psb28 protein (AHRD V1 *-*- D7U379_VITVI); contains Interpro domain(s) IPR005610 Photosystem II protein Psb28, class 1	-2.01042	5.20513	22.4152	2.17e-05	0.00063882
200	Cla006739	Unknown Protein (AHRD V1)	-1.70981	5.99749	22.4159	2.17e-05	0.00063882
201	Cla018353	Threonine dehydratase biosynthetic (AHRD V1 **** D9SD66_GALCS); contains Interpro domain(s) IPR005787 Threonine dehydratase I	-1.33263	6.58718	22.4257	2.16e-05	0.00063882
202	Cla013572	Protochlorophyllide reductase like protein (AHRD V1 ***- Q0WVW0_ARATH); contains Interpro domain(s) IPR005979 Light-dependent protochlorophyllide reductase	-2.83622	2.99754	22.1717	2.36e-05	0.000682628
203	Cla009543	2-phosphoglycolate phosphatase 1 (AHRD V1 **-- Q8L3U4_ARATH); contains Interpro domain(s) IPR006349 2-phosphoglycolate phosphatase, eukaryotic	-1.60967	7.33468	21.9028	2.6e-05	0.000737968
204	Cla009015	Inositol monophosphatase family protein (AHRD V1 ***- D7KK98_ARALL); contains Interpro domain(s) IPR000760 Inositol monophosphatase	-2.39855	3.15583	21.7114	2.78e-05	0.000783041
205	Cla011355	Glutaredoxin family protein (AHRD V1 **-- D7KS91_ARALL); contains Interpro domain(s) IPR012336 Thioredoxin-like fold	-1.7524	9.55808	21.8059	2.82e-05	0.000794184
206	Cla005425	Phytoene synthase protein (AHRD V1 ***- C5I849_FRAAN); contains Interpro domain(s) IPR002060 Squalene/phytoene synthase	-1.34662	7.33918	21.6371	2.85e-05	0.000800612
207	Cla018631	At5g37260-like protein (Fragment) (AHRD V1 ***- E7CE53_SOLHA); contains Interpro domain(s) IPR006447 Myb-like DNA-binding region, SHAQKYF class	-2.94873	3.84796	21.76	2.89e-05	0.000803346
208	Cla016535	Cyclic nucleotide gated channel 9 (AHRD V1 ***- F4JQC2_ARATH); contains Interpro domain(s) IPR000595 Cyclic nucleotide-binding	-2.29701	4.15134	21.5936	2.89e-05	0.000803346
209	Cla012826	Cellulose synthase (AHRD V1 ***- Q2HT12_MEDTR); contains Interpro domain(s) IPR005150 Cellulose synthase	-1.57474	5.53978	21.604	2.88e-05	0.000803346
210	Cla004269	Protein phosphatase-2C (AHRD V1 **** O82471_MESCR); contains Interpro domain(s) IPR015655 Protein phosphatase 2C	-1.49126	5.59811	21.5659	2.92e-05	0.000808057
211	Cla015743	Amino acid transporter family protein (AHRD V1 ***- D7LI10_ARALL); contains Interpro domain(s) IPR013057 Amino acid transporter, transmembrane	-2.00761	4.256	21.5405	2.95e-05	0.000813357
212	Cla023305	Bidirectional sugar transporter N3 (AHRD V1 ***- NOD3_MEDTR); contains Interpro domain(s) IPR018179 RAG1-activating protein 1 homologue IPR004316 RAG1-activating protein-1-related	-3.23956	3.22076	21.449	3.05e-05	0.000832323
213	Cla012489	Rieske (2Fe-2S) domain protein (AHRD V1 *-*- C7QP67_CYAP0); contains Interpro domain(s) IPR017941 Rieske [2Fe-2S] iron-sulphur domain	-1.8495	4.63024	21.4501	3.04e-05	0.000832323
214	Cla001951	U-box domain-containing protein 10 (AHRD V1 *--- B3H660_ARATH); contains Interpro domain(s) IPR011989 Armadillo-like helical	-2.35246	2.92065	21.3542	3.15e-05	0.000855832
215	Cla012368	Chlorophyll a-b binding protein 8, chloroplastic (AHRD V1 ***- CB28_PEA); contains Interpro domain(s) IPR001344 Chlorophyll A-B binding protein	-1.80368	10.0184	21.7211	3.15e-05	0.000855832
216	Cla018136	Fructose-1 6-bisphosphatase class 1 (AHRD V1 ***- F0LSE9_VIBFN); contains Interpro domain(s) IPR000146 Fructose-1,6-bisphosphatase	-1.27115	8.269	21.3364	3.17e-05	0.000857852
217	Cla008780	Inositol-1 4 5-trisphosphate 5-Phosphatase-like protein (AHRD V1 *-*- Q9M1W5_ARATH); contains Interpro domain(s) IPR000300 Inositol polyphosphate related phosphatase	-1.79964	5.10265	21.2782	3.24e-05	0.000870721
218	Cla009945	Os01g0498200 protein (Fragment) (AHRD V1 *-*- Q0JMJ0_ORYSJ)	-1.39149	6.91412	21.2565	3.26e-05	0.000875798
219	Cla011145	Chlorophyll a-b binding protein, chloroplastic (AHRD V1 ***- CB12_PETHY); contains Interpro domain(s) IPR001344 Chlorophyll A-B binding protein	-1.52123	4.89779	21.1842	3.35e-05	0.000890068
220	Cla006071	mRNA clone RTFL01-07-P23 (AHRD V1 **-- E4MWC7_THEHA)	-1.66447	5.79248	21.1677	3.37e-05	0.000893633
221	Cla005847	BTB/POZ domain-containing protein At3g19850 (AHRD V1 **-- Y3985_ARATH); contains Interpro domain(s) IPR004249 NPH3	-1.69124	4.86378	21.1453	3.39e-05	0.000899057
222	Cla018600	Chlorophyll a-b binding protein P4, chloroplastic (AHRD V1 ***- CB24_PEA); contains Interpro domain(s) IPR001344 Chlorophyll A-B binding protein	-1.62635	6.30829	21.1177	3.43e-05	0.000903413
223	Cla013556	Plant-specific domain TIGR01615 family protein (AHRD V1 ***- B6UDN7_MAIZE); contains Interpro domain(s) IPR006502 Protein of unknown function DUF506, plant	-2.31525	3.93894	20.7161	3.95e-05	0.0010229
224	Cla011786	Thioredoxin m (AHRD V1 ***- B9HZV8_POPTR); contains Interpro domain(s) IPR005746 Thioredoxin	-2.62104	4.23443	20.5619	4.27e-05	0.00109964
225	Cla001237	HAD superfamily hydrolase (AHRD V1 **-- B5IPP9_9CHRO)	-2.29649	4.54912	20.4982	4.28e-05	0.00110012
226	Cla002572	BTB/POZ domain-containing protein (AHRD V1 ***- D2KTV8_LOTJA); contains Interpro domain(s) IPR000197 Zinc finger, TAZ-type	-1.68961	4.85852	20.3715	4.48e-05	0.00114511
227	Cla009346	1-deoxy-D-xylulose 5-phosphate synthase (AHRD V1 ***- Q6EJC9_PUEML); contains Interpro domain(s) IPR005476 Transketolase, C-terminal	-2.63662	3.97109	20.7907	4.53e-05	0.00115444
228	Cla006783	Alcohol acyl transferase (AHRD V1 **-* A8W8Y0_CITSI); contains Interpro domain(s) IPR003480 Transferase	-3.90424	2.09678	20.5052	4.58e-05	0.0011645
229	Cla018563	Unknown Protein (AHRD V1)	-2.59251	3.55079	20.2992	4.59e-05	0.00116686
230	Cla007613	Proton gradient regulation 5 (AHRD V1 ***- B0F831_CUCSA)	-1.46007	6.80033	20.2816	4.62e-05	0.00116797
231	Cla004392	UDP-glycosyltransferase 74 F1 (AHRD V1 ***- F4IS54_ARATH); contains Interpro domain(s) IPR002213 UDP-glucuronosyl/UDP-glucosyltransferase	-1.42065	9.75226	20.2842	4.62e-05	0.00116797
232	Cla021492	Actin related protein 2/3 complex subunit 2 (AHRD V1 ***- Q8LGI3_ARATH); contains Interpro domain(s) IPR007188 Arp2/3 complex, 34kDa subunit p34-Arc	-2.85268	3.95925	20.2471	4.68e-05	0.00118047
233	Cla018222	Unknown Protein (AHRD V1)	-2.55219	3.52806	20.1805	4.79e-05	0.00120491
234	Cla023275	UDP-glucosyltransferase (AHRD V1 *-*- A7M6U9_IPONI); contains Interpro domain(s) IPR002213 UDP-glucuronosyl/UDP-glucosyltransferase	-3.24022	2.35278	20.053	5.02e-05	0.00125408
235	Cla010884	Membrane transporter D1 (AHRD V1 **** B6U4Q3_MAIZE); contains Interpro domain(s) IPR003663 Sugar/inositol transporter	-1.97503	4.1836	20.0504	5.03e-05	0.00125408
236	Cla016537	Homology to unknown gene (AHRD V1 ***- Q00XE1_OSTTA); contains Interpro domain(s) IPR003774 Protein of unknown function DUF179	-3.44015	3.92921	20.3115	5.14e-05	0.00127662
237	Cla022716	Metalloendopeptidase family-saccharolysin &amp thimet oligopeptidase (ISS) (AHRD V1 ***- Q01G48_OSTTA)	-1.93073	4.63044	19.9288	5.25e-05	0.0012991
238	Cla005157	NHL repeat-containing protein 2 (AHRD V1 **-- E6ZHB2_DICLA); contains Interpro domain(s) IPR011042 Six-bladed beta-propeller, TolB-like	-1.30906	6.65767	19.9057	5.3e-05	0.00130545
239	Cla012447	Membrane protein containing SNARE domain (AHRD V1 *--- F2B1E8_RHOBA); contains Interpro domain(s) IPR015414 SNARE associated Golgi protein	-1.83731	4.58322	19.8904	5.33e-05	0.00131043
240	Cla004298	Cyclin-dependent protein kinase-like (AHRD V1 *-** Q9LSM7_ARATH); contains Interpro domain(s) IPR002290 Serine/threonine protein kinase	-1.52178	5.07487	19.8441	5.42e-05	0.00132571
241	Cla013582	Auxin-responsive GH3 family protein (AHRD V1 ***- Q9ZNS2_ARATH); contains Interpro domain(s) IPR004993 GH3 auxin-responsive promoter	-1.6137	4.30723	19.7317	5.64e-05	0.00137154
242	Cla003198	Plastid-lipid associated protein pap (AHRD V1 ***- D7KGX1_ARALL); contains Interpro domain(s) IPR006843 PAP fibrillin	-1.74639	4.12629	19.6873	5.74e-05	0.0013915
243	Cla010044	Phosphate transporter 2-1 (AHRD V1 ***- Q7YME0_WHEAT); contains Interpro domain(s) IPR001204 Phosphate transporter	-1.6029	5.77838	19.665	5.78e-05	0.00139805
244	Cla013514	COP1 (Fragment) (AHRD V1 **-- Q93Y48_ORYSI); contains Interpro domain(s) IPR017986 WD40 repeat, region	-1.7692	4.43178	19.6436	5.83e-05	0.0014066
245	Cla017680	Rho GTPase activating protein 2 (AHRD V1 *-*- Q6UQ72_ORYSJ); contains Interpro domain(s) IPR000198 RhoGAP	-1.82338	4.77776	19.592	5.94e-05	0.00142601
246	Cla004061	Lipase (AHRD V1 ***- Q1XBG1_RICCO); contains Interpro domain(s) IPR006693 AB-hydrolase associated lipase region	-4.63458	2.12706	19.4669	6.22e-05	0.00148766
247	Cla003939	Pectinesterase (AHRD V1 **** F6HFF6_VITVI); contains Interpro domain(s) IPR000070 Pectinesterase, catalytic	-2.01275	3.30213	19.4559	6.24e-05	0.00149113
248	Cla022947	Unknown Protein (AHRD V1)	-1.60832	5.9467	19.4323	6.3e-05	0.00149898
249	Cla020980	Myosin heavy chain-related protein (AHRD V1 ***- Q8H1E5_ARATH)	-1.62434	5.49693	19.3829	6.41e-05	0.00152382
250	Cla022919	Protein translocase subunit secA (AHRD V1 ***- B9I9A8_POPTR); contains Interpro domain(s) IPR000185 SecA protein	-1.26656	6.87124	19.279	6.66e-05	0.00156452
251	Cla019283	CBS domain containing protein (AHRD V1 ***- B6U1W0_MAIZE); contains Interpro domain(s) IPR000644 Cystathionine beta-synthase, core	-1.58716	5.22941	19.2209	6.8e-05	0.00159562
252	Cla017988	Pyridoxal biosynthesis lyase pdxS (AHRD V1 **** E8MZ56_ANATU); contains Interpro domain(s) IPR001852 Vitamin B6 biosynthesis protein	-1.62129	6.61856	19.1997	6.86e-05	0.00160542
253	Cla020400	Ribulose bisphosphate carboxylase small chain (AHRD V1 ***- Q3LFQ4_PANGI); contains Interpro domain(s) IPR000894 Ribulose bisphosphate carboxylase, small chain	-1.71464	12.7859	19.1566	6.97e-05	0.00162565
254	Cla014926	GTP cyclohydrolase I (AHRD V1 ***- Q8VYU3_SOLLC); contains Interpro domain(s) IPR001568 Ribonuclease T2	-2.79518	2.9182	19.0926	7.13e-05	0.00165896
255	Cla022654	Early-responsive to dehydration stress protein (ERD4) (AHRD V1 **-- F4I248_ARATH); contains Interpro domain(s) IPR003864 Protein of unknown function DUF221	-2.2683	3.81712	19.0018	7.38e-05	0.00170974
256	Cla019850	Resistance protein RGC2 (Fragment) (AHRD V1 ***- Q6Y132_LACSA); contains Interpro domain(s) IPR001611 Leucine-rich repeat	-2.82322	2.49487	18.9765	7.45e-05	0.00171731
257	Cla022312	Os06g0524700 protein (Fragment) (AHRD V1 ***- Q0DBU9_ORYSJ); contains Interpro domain(s) IPR004158 Protein of unknown function DUF247, plant	-2.10061	3.34443	18.9119	7.63e-05	0.00174986
258	Cla004356	Omega-3 fatty acid desaturase (AHRD V1 ***- B3VA19_CUCSA); contains Interpro domain(s) IPR005804 Fatty acid desaturase, type 1	-1.40938	7.7206	18.9036	7.65e-05	0.00174986
259	Cla023014	Leucine Rich Repeat family protein expressed (AHRD V1 *--- Q7XF95_ORYSJ); contains Interpro domain(s) IPR001611 Leucine-rich repeat	-1.55673	5.54053	18.855	7.79e-05	0.00177003
260	Cla003356	ORF64c (Fragment) (AHRD V1 ***- D7MVM3_ARALL)	-1.85306	10.6888	19.5747	7.81e-05	0.00177125
261	Cla020348	Ca-transporting ATPase (AHRD V1 ***- F8NSM8_SERL9); contains Interpro domain(s) IPR006539 ATPase, P-type, phospholipid-translocating, flippase	-1.79545	4.7161	18.7913	7.97e-05	0.00180354
262	Cla022855	Carbohydrate kinase (AHRD V1 **** Q1CDS0_YERPN); contains Interpro domain(s) IPR006003 Carbohydrate kinase, FGGY-related	-1.95191	4.29626	18.5828	8.61e-05	0.0019239
263	Cla007387	POT family domain containing protein expressed (AHRD V1 ***- D8L9H8_WHEAT); contains Interpro domain(s) IPR007493 Protein of unknown function DUF538	-3.0449	2.88596	18.5365	8.76e-05	0.00195113
264	Cla015452	30S ribosomal protein S17 (AHRD V1 *-*- A0NWH6_9RHOB); contains Interpro domain(s) IPR000266 Ribosomal protein S17	-1.68847	5.29593	18.5318	8.78e-05	0.00195147
265	Cla009181	Photosystem I reaction center subunit III (AHRD V1 **** Q9XQB4_VIGRR); contains Interpro domain(s) IPR003666 Photosystem I reaction centre protein PsaF, subunit III	-3.01653	8.36002	22.7892	9.08e-05	0.002005
266	Cla007602	Unknown Protein (AHRD V1)	-1.77848	7.56571	18.8892	9.22e-05	0.00202449
267	Cla012184	K(+)-insensitive pyrophosphate-energized proton pump (AHRD V1 ***- HPPA_NITEU); contains Interpro domain(s) IPR004131 Inorganic H+ pyrophosphatase	-2.07105	6.28116	19.5231	9.26e-05	0.00202931
268	Cla022831	CONSTANS-like protein (AHRD V1 ***- E9NQ33_GOSHI); contains Interpro domain(s) IPR010402 CCT domain	-2.1227	3.72745	18.3223	9.49e-05	0.00207187
269	Cla019333	N-carbamoyl-L-amino acid hydrolase (L-carbamoylase) (AHRD V1 **-* B3R7G7_CUPTR); contains Interpro domain(s) IPR010158 Amidase, hydantoinase/carbamoylase	-1.46503	6.64496	18.2499	9.75e-05	0.00211447
270	Cla007015	Zinc finger protein CONSTANS-LIKE 1 (AHRD V1 **-- COL1_ARATH); contains Interpro domain(s) IPR000315 Zinc finger, B-box	-2.23027	5.26455	19.3927	9.95e-05	0.00215334
271	Cla014203	P-166-4_1 (Fragment) (AHRD V1 *-*- Q4VDD8_PINRE)	-1.32114	6.10791	18.1355	0.000101811	0.00219683
272	Cla022647	Os03g0729100 protein (Fragment) (AHRD V1 *-*- Q0DNX2_ORYSJ)	-2.61476	4.35133	19.0646	0.000102021	0.002198
273	Cla002290	Cation/H(+) antiporter 18 (AHRD V1 ***- CHX18_ARATH); contains Interpro domain(s) IPR006153 Cation/H+ exchanger	-1.76435	4.13001	18.0717	0.000104275	0.00221932
274	Cla004993	Glutaredoxin family protein (AHRD V1 **-- D7LH54_ARALL); contains Interpro domain(s) IPR012336 Thioredoxin-like fold	-1.61472	3.92072	18.0783	0.000104021	0.00221932
275	Cla002557	Ankyrin repeat domain-containing protein 2 (AHRD V1 ***- B6U990_MAIZE); contains Interpro domain(s) IPR004240 Nonaspanin (TM9SF)	-1.28577	7.20709	18.0746	0.000104164	0.00221932
276	Cla022498	2-hydroxyacid dehydrongenase (Fragment) (AHRD V1 *--- C6F725_PSEMZ)	-1.82044	6.03971	18.6458	0.000104763	0.0022238
277	Cla003565	CDGSH iron-sulfur domain-containing protein 1 (AHRD V1 *-*- F1LBW3_ASCSU); contains Interpro domain(s) IPR006622 Iron sulphur domain-containing, CDGSH-type, subfamily	-4.28738	3.24208	18.1706	0.000105072	0.00222617
278	Cla006528	Ankyrin repeat-containing protein (AHRD V1 **-- Q9S7I4_ARATH); contains Interpro domain(s) IPR006789 ARP2/3 complex 16 kDa subunit (p16-Arc)	-1.61814	5.18245	18.0425	0.000105425	0.00223028
279	Cla012250	Nitrate transporter (AHRD V1 ***- D7LE97_ARALL); contains Interpro domain(s) IPR000109 TGF-beta receptor, type I/II extracellular region	-1.62603	4.20031	17.9644	0.000108568	0.00228643
280	Cla017287	Unknown Protein (AHRD V1)	-1.98661	6.03155	18.6383	0.000110929	0.00232917
281	Cla003568	Hydrolase alpha/beta fold family (AHRD V1 *-*- B1XJ93_SYNP2); contains Interpro domain(s) IPR006050 DNA photolyase, N-terminal	-2.15628	3.77175	17.8264	0.000114358	0.00239046
282	Cla017171	Chaperone DnaJ-domain containing protein (AHRD V1 ***- Q9FK56_ARATH)	-2.9519	3.12846	17.6913	0.000120341	0.00249326
283	Cla022966	Rubber elongation factor family protein (AHRD V1 **-- D7KV24_ARALL); contains Interpro domain(s) IPR008802 Rubber elongation factor	-1.68866	5.11206	17.6127	0.000123973	0.00256095
284	Cla017715	1 4-alpha-glucan branching enzyme (AHRD V1 ***- O23647_ARATH); contains Interpro domain(s) IPR006589 Glycosyl hydrolase, family 13, subfamily, catalytic region	-1.34133	5.75824	17.5922	0.000124939	0.00257375
285	Cla019627	Alpha alpha-trehalose-phosphate synthase (AHRD V1 **** D0NRZ0_PHYIT); contains Interpro domain(s) IPR012766 Alpha,alpha-trehalose-phosphate synthase	-1.96176	3.81486	17.573	0.000125848	0.00258072
286	Cla003615	Pterin-4-alpha-carbinolamine dehydratase (AHRD V1 *-*- B6T9C1_MAIZE); contains Interpro domain(s) IPR001533 Transcriptional coactivator/pterin dehydratase	-1.55276	5.68663	17.5751	0.00012575	0.00258072
287	Cla014443	Phosphoadenosine phosphosulfate reductase (AHRD V1 *-*- A6EX37_9ALTE); contains Interpro domain(s) IPR004508 Thioredoxin-independent 5'-adenylylsulphate reductase	-1.26496	7.78933	17.5791	0.000125557	0.00258072
288	Cla020521	Non-symbiotic hemoglobin 2 (AHRD V1 **-- D7L8Z8_ARALL); contains Interpro domain(s) IPR012292 Globin	-1.75916	4.98916	17.5283	0.000127998	0.00260956
289	Cla002889	Strictosidine synthase family protein (AHRD V1 **-- D7LVM7_ARALL); contains Interpro domain(s) IPR004141 Strictosidine synthase	-2.12491	3.40655	17.5171	0.000128543	0.00261309
290	Cla011146	Ubiquinone biosynthesis protein COQ9 mitochondrial (AHRD V1 **** C1BL51_OSMMO); contains Interpro domain(s) IPR012762 Ubiquinone biosynthesis protein COQ9	-2.96773	2.14127	17.3887	0.000134967	0.00273181
291	Cla016840	Lycopene cyclase (AHRD V1 ***- Q9XGX3_CITPA); contains Interpro domain(s) IPR010108 Lycopene cyclase, beta and epsilon	-1.67599	5.19508	17.3476	0.00013709	0.00276682
292	Cla010221	T7.1 protein (AHRD V1 **-- Q9FZE6_ARATH); contains Interpro domain(s) IPR008581 Protein of unknown function DUF863, plant	-1.76075	3.72132	17.3377	0.000137606	0.00277324
293	Cla023469	Plastid movement impaired1 (AHRD V1 ***- Q9C8E6_ARATH)	-1.49969	7.64448	17.2771	0.00014082	0.00283395
294	Cla021564	Zinc knuckle (CCHC-type) family protein (AHRD V1 *-** D7MNN1_ARALL); contains Interpro domain(s) IPR018144 Plus-3 domain, subgroup	-1.323	5.94519	17.2714	0.000141126	0.00283604
295	Cla018962	RING finger and CHY zinc finger domain-containing protein (AHRD V1 *-** B6K5J5_SCHJY); contains Interpro domain(s) IPR008913 Zinc finger, CHY-type	-1.72642	3.81623	17.2516	0.000142196	0.00284533
296	Cla006214	L-threonine 3-dehydrogenase (AHRD V1 *-*- TDH_ANADF); contains Interpro domain(s) IPR002085 Alcohol dehydrogenase superfamily, zinc-containing	-1.33943	6.54213	17.2546	0.000142029	0.00284533
297	Cla021797	Phytochrome (AHRD V1 ***- B9U4G7_VITRI); contains Interpro domain(s) IPR013515 Phytochrome, central region	-2.19944	3.62613	17.2392	0.000142867	0.00285469
298	Cla023026	Thylakoid lumenal 29 kDa protein, chloroplastic (Fragment) (AHRD V1 *--- TL29_SPIOL); contains Interpro domain(s) IPR010255 Haem peroxidase	-1.93835	4.28598	17.1495	0.000147843	0.00294157
299	Cla016377	ATP synthase epsilon chain chloroplastic (AHRD V1 **** D3WBF0_9AQUA); contains Interpro domain(s) IPR001469 ATPase, F1 complex, delta/epsilon subunit	-1.63385	7.16175	17.3366	0.000152393	0.00302354
300	Cla005036	Zinc finger family protein (AHRD V1 **-* D7MTV5_ARALL); contains Interpro domain(s) IPR018957 Zinc finger, C3HC4 RING-type	-2.00144	3.82182	17.0443	0.000153907	0.00304926
301	Cla021506	Harpin binding protein 1 (AHRD V1 **-- Q5QJA3_9ROSI); contains Interpro domain(s) IPR006843 PAP fibrillin	-1.93501	4.12245	16.9587	0.000159032	0.00313754
302	Cla003391	Protein TIFY 6B (AHRD V1 ***- A8MR24_ARATH); contains Interpro domain(s) IPR010399 Tify	-1.67907	4.3602	16.8894	0.000163313	0.00321747
303	Cla010087	Zinc-binding dehydrogenase family oxidoreductase (AHRD V1 **-* D4X5Y9_9BURK); contains Interpro domain(s) IPR002085 Alcohol dehydrogenase superfamily, zinc-containing	-1.18555	6.9858	16.8213	0.000167637	0.00327966
304	Cla015033	Serine carboxypeptidase F13S12.6 (AHRD V1 ***- B6U5K7_MAIZE); contains Interpro domain(s) IPR001563 Peptidase S10, serine carboxypeptidase	-2.63215	2.93204	16.7692	0.000171028	0.0033367
305	Cla002219	Dehydration-responsive protein-like (AHRD V1 **-- Q5VRG9_ORYSJ); contains Interpro domain(s) IPR004159 Protein of unknown function DUF248, methyltransferase putative	-1.23905	6.14121	16.7474	0.000172466	0.0033601
306	Cla001619	Phosphatidylinositol 3-kinase (AHRD V1 ***- F2RTL6_TRIT1); contains Interpro domain(s) IPR011989 Armadillo-like helical	-1.47068	4.27062	16.7381	0.000173087	0.00336753
307	Cla015691	Phytochrome (AHRD V1 ***- B9U4G8_VITRI); contains Interpro domain(s) IPR012129 Phytochrome A/B/C/D/E	-2.01398	3.52461	16.732	0.00017349	0.0033707
308	Cla021651	Glucose-1-phosphate adenylyltransferase (AHRD V1 **** F6HDM4_VITVI); contains Interpro domain(s) IPR011831 Glucose-1-phosphate adenylyltransferase	-1.43184	5.91577	16.699	0.000175713	0.00339978
309	Cla011821	Unknown Protein (AHRD V1); contains Interpro domain(s) IPR016971 Uncharacterised conserved protein UCP031277	-2.47962	3.32082	16.681	0.000176933	0.00341868
310	Cla017113	Stachyose synthase (AHRD V1 **-- B6ST00_MAIZE); contains Interpro domain(s) IPR008811 Raffinose synthase	-1.16796	7.91947	16.5943	0.000182946	0.00351072
311	Cla006542	Ribulose bisphosphate carboxylase/oxygenase activase 1 (AHRD V1 ***- E5GC77_CUCME); contains Interpro domain(s) IPR003959 ATPase, AAA-type, core	-1.20275	7.53845	16.5634	0.000185142	0.00354801
312	Cla016707	Bundle-sheath defective protein 2 family (AHRD V1 **-- D7LRE2_ARALL); contains Interpro domain(s) IPR001305 Heat shock protein DnaJ, cysteine-rich region	-1.50587	6.09671	16.4147	0.000196093	0.00373241
313	Cla009366	Mitogen-activated protein kinase 16 (AHRD V1 **** F8J349_GOSHI); contains Interpro domain(s) IPR002290 Serine/threonine protein kinase	-1.93707	4.84058	16.4618	0.000198898	0.00377556
314	Cla018977	CONSTANS-like zinc finger protein (AHRD V1 **-- D0EP06_SOYBN); contains Interpro domain(s) IPR010402 CCT domain	-1.86815	6.41198	16.977	0.000206218	0.00390923
315	Cla000835	Pentatricopeptide repeat-containing protein (AHRD V1 ***- D7M6I3_ARALL); contains Interpro domain(s) IPR002885 Pentatricopeptide repeat	-1.43758	5.15708	16.1816	0.000214651	0.00404183
316	Cla021318	Transketolase (AHRD V1 **** F4IW47_ARATH); contains Interpro domain(s) IPR005478 Bacterial transketolase	-3.02902	9.36879	19.8707	0.000227251	0.00423369
317	Cla013433	ATP-binding protein of ABC transporter (AHRD V1 ***- A0YKW3_LYNSP); contains Interpro domain(s) IPR010509 ABC transporter, N-terminal	-2.03802	3.58886	16.0084	0.000229627	0.00427227
318	Cla017180	Thioredoxin-like 1-1 (AHRD V1 ***- A8MQQ7_ARATH); contains Interpro domain(s) IPR015467 Thioredoxin, core	-2.6671	2.79514	16.0002	0.000230364	0.00428025
319	Cla012792	Hydroxyacylglutathione hydrolase 1 (AHRD V1 **** F4IR49_ARATH); contains Interpro domain(s) IPR017782 Hydroxyacylglutathione hydrolase	-1.9803	4.03363	15.9936	0.000230955	0.00428025
320	Cla007398	ATP-dependent zinc metalloprotease FtsH 1 (AHRD V1 **** E0UHJ0_CYAP2); contains Interpro domain(s) IPR005936 Peptidase M41, FtsH	-1.08375	8.82846	15.9501	0.000234914	0.00434498
321	Cla001076	Ribulose bisphosphate carboxylase large chain 2 (AHRD V1 ***- Q8MGP8_TRIVT); contains Interpro domain(s) IPR017444 Ribulose bisphosphate carboxylase, large subunit, N-terminal	-2.11498	7.75499	17.8057	0.000236077	0.00435194
322	Cla021675	Glutamine synthetase (AHRD V1 ***- Q3L0T9_CUCME); contains Interpro domain(s) IPR008146 Glutamine synthetase, catalytic region	-1.15675	9.69003	15.8873	0.000240745	0.00442637
323	Cla002255	More axillary branches 2 (Fragment) (AHRD V1 *-*- F5AIC4_HELAN); contains Interpro domain(s) IPR001810 Cyclin-like F-box	-1.45945	4.90813	15.82	0.00024717	0.00453263
324	Cla014036	Amino-acid N-acetyltransferase (AHRD V1 **-* Q84JF4_ARATH); contains Interpro domain(s) IPR010167 Amino-acid N-acetyltransferase (ArgA)	-1.45671	5.24039	15.8071	0.000248426	0.0045379
325	Cla020745	Phosphatase PTC7 homolog (AHRD V1 *-*- C1BT38_9MAXI); contains Interpro domain(s) IPR001932 Protein phosphatase 2C-related	-2.08206	3.46558	15.7537	0.000253669	0.00460283
326	Cla019651	Leucine-rich receptor-like protein kinase (AHRD V1 *-*- F4JIJ5_ARATH); contains Interpro domain(s) IPR001611 Leucine-rich repeat	-1.84801	3.49373	15.7005	0.000259027	0.00468283
327	Cla009261	Beta xylosidase (AHRD V1 ***- Q6RXY3_FRAAN); contains Interpro domain(s) IPR001764 Glycoside hydrolase, family 3, N-terminal	-1.12775	7.07438	15.6922	0.000259862	0.00469188
328	Cla017562	Zinc finger protein (AHRD V1 ***- B6SZ06_MAIZE); contains Interpro domain(s) IPR007087 Zinc finger, C2H2-type	-3.0963	2.48248	15.7695	0.00026146	0.00471431
329	Cla002485	Os06g0220000 protein (Fragment) (AHRD V1 ***- Q0DDJ2_ORYSJ); contains Interpro domain(s) IPR006766 Phosphate-induced protein 1 conserved region	-1.31825	4.97233	15.6125	0.000268133	0.00480416
330	Cla014129	Serine-threonine protein kinase (AHRD V1 **** Q09VQ1_WHEAT); contains Interpro domain(s) IPR015740 Plant protein serine/threonine kinase-like	-1.43042	5.66973	15.5127	0.000278865	0.0049774
331	Cla018797	CONSTANS-like protein (AHRD V1 ***- E9NQ33_GOSHI); contains Interpro domain(s) IPR010402 CCT domain	-1.23302	7.80691	15.4947	0.000280853	0.0050055
332	Cla019459	Riboflavin kinase (AHRD V1 **-* A8IM09_CHLRE); contains Interpro domain(s) IPR015865 Riboflavin kinase	-2.72698	3.10084	15.4632	0.000284363	0.00503714
333	Cla004701	Sulfate transporter (AHRD V1 ***- A7YGI6_POPCN); contains Interpro domain(s) IPR001902 Sulphate anion transporter	-2.12944	4.10164	15.4458	0.000286313	0.00505892
334	Cla023314	Os05g0530300 protein (Fragment) (AHRD V1 *-*- Q0DGI3_ORYSJ)	-1.50469	4.85447	15.4301	0.000288097	0.00508247
335	Cla023089	Receptor kinase (AHRD V1 **** D9IAP8_GOSHI); contains Interpro domain(s) IPR002290 Serine/threonine protein kinase	-1.71657	4.19536	15.3535	0.00029694	0.00522042
336	Cla015785	Ankyrin repeat-containing protein (AHRD V1 *--- D2Y4N3_TOBAC); contains Interpro domain(s) IPR002290 Serine/threonine protein kinase	-1.23961	8.68086	15.3457	0.000297862	0.00523009
337	Cla004556	Small GTP-binding protein (AHRD V1 *--- A9KSY1_CLOPH); contains Interpro domain(s) IPR010298 Protein of unknown function DUF901	-1.85691	3.46164	15.2903	0.000304454	0.00533249
338	Cla023372	Alkaline alpha galactosidase I (AHRD V1 **-- Q3Y5A3_CUCSA); contains Interpro domain(s) IPR008811 Raffinose synthase	-1.75882	4.16609	15.2813	0.000305537	0.00534481
339	Cla016830	cDNA clone J023106B01 full insert sequence (AHRD V1 *--- B7EJQ5_ORYSJ)	-1.60776	4.72898	15.2648	0.000307537	0.00536643
340	Cla019184	Aldehyde dehydrogenase (AHRD V1 ***- Q1AFF6_9ROSI); contains Interpro domain(s) IPR015590 Aldehyde dehydrogenase	-1.08605	6.76772	15.2649	0.00030753	0.00536643
341	Cla005784	Os10g0422600 protein (Fragment) (AHRD V1 *-*- Q0IXM0_ORYSJ); contains Interpro domain(s) IPR007650 Protein of unknown function DUF581	-1.30596	5.78708	15.2475	0.000309651	0.0053966
342	Cla007274	Haloacid dehalogenase-like hydrolase (AHRD V1 ***- F4J510_ARATH)	-2.46289	3.68208	15.5844	0.000310662	0.0054044
343	Cla012575	(P)ppGpp synthetase I (GTP pyrophosphokinase) SpoT/RelA (AHRD V1 *--- B5E9N6_GEOBB); contains Interpro domain(s) IPR007685 RelA/SpoT	-1.15649	5.88741	15.2376	0.000310867	0.0054044
344	Cla008742	Aquaporin 2 (AHRD V1 ***- O65357_SAMSA); contains Interpro domain(s) IPR012269 Aquaporin	-1.82978	5.55543	15.6864	0.00031732	0.00550976
345	Cla012227	Nucleoporin-related protein (AHRD V1 ***- F4K465_ARATH)	-1.36539	4.2655	15.1755	0.000318615	0.00552541
346	Cla009830	O-succinylbenzoate--CoA ligase (AHRD V1 ***- F4D041_9PSEU); contains Interpro domain(s) IPR000873 AMP-dependent synthetase and ligase	-2.22736	3.96683	15.1446	0.000322547	0.00557983
347	Cla012356	Lecithin cholesterol acyltransferase (Fragment) (AHRD V1 *-*- Q8HZA0_9PRIM); contains Interpro domain(s) IPR003386 Lecithin:cholesterol acyltransferase	-1.30469	5.38749	15.1108	0.000326904	0.00564825
348	Cla009953	Serine carboxypeptidase-like 18 (AHRD V1 ***- F4HR86_ARATH); contains Interpro domain(s) IPR001563 Peptidase S10, serine carboxypeptidase	-3.81961	3.22031	15.0881	0.000329861	0.00569233
349	Cla009007	Blue copper-binding protein-like (AHRD V1 *--- Q9LUM8_ARATH); contains Interpro domain(s) IPR008972 Cupredoxin	-2.47369	3.32468	15.0358	0.000336783	0.0057763
350	Cla012949	Glutathione-regulated potassium-efflux system protein (AHRD V1 **** Q73FS4_WOLPM); contains Interpro domain(s) IPR006153 Cation/H+ exchanger	-1.52043	4.72632	15.0467	0.000335322	0.0057763
351	Cla019799	Photosystem II reaction center W protein, chloroplastic (AHRD V1 *-** PSBW_SPIOL); contains Interpro domain(s) IPR009806 Photosystem II protein PsbW, class 2	-1.30699	8.94928	15.0369	0.000336632	0.0057763
352	Cla005465	Pectinacetylesterase like protein (Fragment) (AHRD V1 *--- Q56WP8_ARATH); contains Interpro domain(s) IPR004963 Pectinacetylesterase	-2.73374	4.72287	16.2276	0.000339117	0.00580925
353	Cla003873	Phosphoribosyltransferase (Fragment) (AHRD V1 *--- Q8LSY8_TAXDI); contains Interpro domain(s) IPR013583 Phosphoribosyltransferase C-terminal, plant	-1.29961	5.3289	14.9878	0.000343283	0.00586629
354	Cla004277	Senescence-associated protein DIN1 (AHRD V1 *--- B6U016_MAIZE); contains Interpro domain(s) IPR001763 Rhodanese-like	-1.17232	6.8331	14.9589	0.000347248	0.00591965
355	Cla000655	Cytochrome P450 CYP97A16 (AHRD V1 ***- B6SVI8_MAIZE); contains Interpro domain(s) IPR001128 Cytochrome P450	-2.02267	3.73308	14.9355	0.000350504	0.0059607
356	Cla008546	Mate efflux family protein (AHRD V1 ***- D7KHQ9_ARALL); contains Interpro domain(s) IPR002528 Multi antimicrobial extrusion protein MatE	-3.04164	3.66113	15.6866	0.00035129	0.00596623
357	Cla007622	Aspartyl/glutamyl-tRNA(Asn/Gln) amidotransferase subunit B (AHRD V1 ***- D4ZRW8_SPIPL); contains Interpro domain(s) IPR004413 Glutamyl-tRNA(Gln) amidotransferase, B subunit	-1.61539	4.76692	14.9271	0.000351679	0.00596623
358	Cla015429	MAR-binding filament-like protein 1-1 (AHRD V1 ***- MFP1_TOBAC)	-1.69744	4.06119	14.9131	0.000353642	0.00599229
359	Cla010023	Cytochrome P450 (AHRD V1 ***- B9HLF2_POPTR); contains Interpro domain(s) IPR001128 Cytochrome P450	-2.19723	3.99902	14.7831	0.000372464	0.0062403
360	Cla020118	Metal tolerance protein (AHRD V1 ***- A4ZUV2_POPTR); contains Interpro domain(s) IPR002524 Cation efflux protein	-1.71164	3.67907	14.7784	0.000373165	0.0062403
361	Cla008004	CONSTANS-like zinc finger protein (AHRD V1 ***- D0EP06_SOYBN); contains Interpro domain(s) IPR010402 CCT domain	-1.27396	7.64643	14.7801	0.000372912	0.0062403
362	Cla004295	Enolase-phosphatase E1 (AHRD V1 *-*- F4JYQ6_ARATH); contains Interpro domain(s) IPR010041 2,3-diketo-5-methylthio-1-phosphopentane phosphatase	-2.22047	3.36914	14.7552	0.000376641	0.00628346
363	Cla015209	Serine carboxypeptidase 1 (AHRD V1 ***- B6SW38_MAIZE); contains Interpro domain(s) IPR001563 Peptidase S10, serine carboxypeptidase	-1.96076	3.77124	14.6545	0.000392128	0.00647264
364	Cla019504	2,3-bisphosphoglycerate-dependent phosphoglycerate mutase (AHRD V1 ***- GPMA_VARPS); contains Interpro domain(s) IPR013078 Phosphoglycerate mutase	-1.47864	4.83089	14.5998	0.00040082	0.0065994
365	Cla010411	50S ribosomal protein L12-C (AHRD V1 ***- Q8LBJ7_ARATH); contains Interpro domain(s) IPR015608 Ribosomal protein L12, chloroplast	-1.61821	5.33681	14.5856	0.000403109	0.00662277
366	Cla022153	Unknown Protein (AHRD V1)	-2.19415	3.24982	14.5608	0.000407151	0.00667357
367	Cla014088	Serine hydroxymethyltransferase (AHRD V1 **** D7T5C1_VITVI); contains Interpro domain(s) IPR001085 Serine hydroxymethyltransferase	-1.13588	7.57195	14.548	0.000409246	0.00670009
368	Cla011201	CRS2-associated factor 1, chloroplastic (AHRD V1 *--- CAF1P_ARATH); contains Interpro domain(s) IPR001890 RNA-binding, CRM domain	-1.54966	4.28059	14.5336	0.00041162	0.00673112
369	Cla017086	Peptidyl-prolyl cis-trans isomerase cyclophilin-type (AHRD V1 ***- A8IRU6_CHLRE); contains Interpro domain(s) IPR002130 Peptidyl-prolyl cis-trans isomerase, cyclophilin-type	-1.47102	5.04178	14.5221	0.000413528	0.00675446
370	Cla011149	Inter-alpha-trypsin inhibitor domain protein (AHRD V1 *--- Q1YZ74_PHOPR); contains Interpro domain(s) IPR002035 von Willebrand factor, type A	-2.10719	3.50753	14.5142	0.000414837	0.00676796
371	Cla004490	Homology to unknown gene (AHRD V1 *-*- Q00XT5_OSTTA); contains Interpro domain(s) IPR014900 Transcription factor AL2, zinc ribbon	-3.04773	3.03092	14.4674	0.000422718	0.00687259
372	Cla009380	Os06g0207500 protein (Fragment) (AHRD V1 **-- Q0DDQ9_ORYSJ); contains Interpro domain(s) IPR004253 Protein of unknown function DUF231, plant	-2.10251	3.17364	14.4307	0.000429001	0.00695864
373	Cla018665	mRNA clone RTFL01-13-K15 (AHRD V1 **-- E4MX37_THEHA); contains Interpro domain(s) IPR008479 Protein of unknown function DUF760	-2.00025	3.62787	14.3633	0.000440804	0.00711722
374	Cla014549	Cytochrome P450 (AHRD V1 ***- A1E367_ISATI); contains Interpro domain(s) IPR001128 Cytochrome P450	-3.09146	2.10398	14.3447	0.000444116	0.00714605
375	Cla002858	Gun4-like protein (AHRD V1 *-*- D8RVB0_SELML); contains Interpro domain(s) IPR008629 GUN4-like	-1.16282	6.64919	14.3282	0.000447093	0.00716931
376	Cla009355	Os05g0406000 protein (Fragment) (AHRD V1 *-*- Q0DI98_ORYSJ)	-1.5576	5.09982	14.2985	0.000452477	0.00723911
377	Cla010873	ACT domain-containing protein (AHRD V1 **-- F4I0I7_ARATH); contains Interpro domain(s) IPR002912 Amino acid-binding ACT	-1.39905	5.11475	14.2918	0.000453694	0.00725033
378	Cla006506	50S ribosomal protein L27 (AHRD V1 ***- Q8LEF5_ARATH); contains Interpro domain(s) IPR001684 Ribosomal protein L27	-1.43309	4.95378	14.2774	0.000456347	0.00727804
379	Cla022820	NADPH--cytochrome P450 reductase (AHRD V1 ***- C0LLU5_GOSHI); contains Interpro domain(s) IPR015702 NADPH Cytochrome P450 Reductase	-1.17648	7.85561	14.2767	0.000456464	0.00727804
380	Cla006021	Auxin responsive protein (AHRD V1 ***- D9IQE6_CATRO); contains Interpro domain(s) IPR003311 AUX/IAA protein	-1.34156	5.03664	14.2137	0.000468237	0.00744884
381	Cla020796	GTP-binding protein hflX (AHRD V1 **** B6SXP6_MAIZE); contains Interpro domain(s) IPR016496 GTP-binding protein, HflX	-1.4415	5.59983	14.0886	0.000492549	0.00772192
382	Cla019321	Auxin response factor-like protein (AHRD V1 ***- E5GBL7_CUCME); contains Interpro domain(s) IPR010525 Auxin response factor	-1.09878	6.42551	14.0988	0.000490525	0.00772192
383	Cla008912	Vacuolar protein sorting 35 (AHRD V1 ***- B6U2K5_MAIZE); contains Interpro domain(s) IPR005378 Vacuolar protein sorting-associated protein 35	-1.67241	4.04099	14.0341	0.000503548	0.00785268
384	Cla011099	Pheophorbide a oxygenase (AHRD V1 **-- B6ST74_MAIZE); contains Interpro domain(s) IPR017941 Rieske [2Fe-2S] iron-sulphur domain	-1.46955	4.68996	14.0335	0.000503685	0.00785268
385	Cla006609	Chloroplast lumen common protein family-like protein (AHRD V1 *-*- Q7F0B4_ORYSJ); contains Interpro domain(s) IPR007314 Protein of unknown function DUF399	-1.48476	4.80996	13.9909	0.000512466	0.0079544
386	Cla021171	NADPH HC toxin reductase (Fragment) (AHRD V1 ***- Q6VY25_ZEAPE); contains Interpro domain(s) IPR016040 NAD(P)-binding domain	-1.23996	7.89834	13.9908	0.000512474	0.0079544
387	Cla000978	Iron sulfur cluster assembly protein 1 mitochondrial (AHRD V1 **-* A5E637_LODEL); contains Interpro domain(s) IPR002871 NIF system FeS cluster assembly, NifU, N-terminal	-1.84272	3.99729	13.9701	0.000516806	0.00800394
388	Cla013607	Unknown Protein (AHRD V1)	-2.16325	3.64318	13.892	0.000533474	0.0082182
389	Cla021798	Phytochrome (AHRD V1 ***- B9U4G3_VITVI); contains Interpro domain(s) IPR013767 PAS fold	-1.68434	3.87062	13.8868	0.000534617	0.00822538
390	Cla022807	Unknown Protein (AHRD V1)	-2.53765	3.38781	13.8281	0.000547543	0.00837837
391	Cla004698	Photosystem II oxygen evolving complex protein PsbP (AHRD V1 ***- B2J6P7_NOSP7); contains Interpro domain(s) IPR002683 Photosystem II oxygen evolving complex protein PsbP	-1.62253	4.03722	13.8306	0.000546991	0.00837837
392	Cla013914	Protein tolB (AHRD V1 *-*- D5MJZ0_9BACT); contains Interpro domain(s) IPR011042 Six-bladed beta-propeller, TolB-like	-1.20407	5.29961	13.8224	0.000548807	0.00838856
393	Cla016645	Adenylate kinase family protein (AHRD V1 **** D7MHQ0_ARALL); contains Interpro domain(s) IPR018962 Domain of unknown function DUF1995	-1.2812	5.52615	13.777	0.000559058	0.00849902
394	Cla018594	Ribulose-5-phosphate-3-epimerase (AHRD V1 ***- Q8S4X2_PEA); contains Interpro domain(s) IPR000056 Ribulose-phosphate 3-epimerase	-1.81348	7.50847	14.9305	0.00056084	0.00851689
395	Cla019667	Unknown Protein (AHRD V1)	-1.37308	4.98611	13.7572	0.000563591	0.0085402
396	Cla019314	Acyl carrier protein (AHRD V1 **** E5GBM2_CUCME); contains Interpro domain(s) IPR003231 Acyl carrier protein (ACP)	-2.9531	2.95847	13.7537	0.000564407	0.00854334
397	Cla015886	Chromosome 11 contig 1 DNA sequence (AHRD V1 ***- Q00YQ5_OSTTA)	-1.81084	4.17104	13.7268	0.000570639	0.00860061
398	Cla012619	Receptor-like kinase (AHRD V1 *-** A7VM65_9VIRI); contains Interpro domain(s) IPR002290 Serine/threonine protein kinase	-1.51071	4.6025	13.647	0.000589556	0.00887619
399	Cla005398	Heme-binding protein 2 (AHRD V1 ***- B6T0C0_MAIZE); contains Interpro domain(s) IPR006917 SOUL haem-binding protein	-1.82047	6.35066	14.6146	0.000590914	0.00888627
400	Cla017592	ABC transporter G family member 27 (AHRD V1 ***- F4J6W2_ARATH); contains Interpro domain(s) IPR013525 ABC-2 type transporter	-1.12515	5.44969	13.639	0.00059149	0.00888627
401	Cla017928	Gamma-glutamyl phosphate reductase (AHRD V1 ***- F4IFZ9_ARATH); contains Interpro domain(s) IPR005766 Delta l-pyrroline-5-carboxylate synthetase	-2.84729	2.5944	13.615	0.000597311	0.00894501
402	Cla008178	ATP-dependent zinc metalloprotease FtsH 2 (AHRD V1 **** Q3MAY4_ANAVT); contains Interpro domain(s) IPR005936 Peptidase M41, FtsH	-0.995845	7.0606	13.6113	0.000598217	0.00894905
403	Cla015700	Histone-lysine N-methyltransferase setd3 (AHRD V1 ***- SETD3_CALJA); contains Interpro domain(s) IPR015353 Rubisco LSMT substrate-binding	-1.38011	5.32525	13.5923	0.000602891	0.00899025
404	Cla007246	ATP-dependent RNA helicase (AHRD V1 **** C4QVZ6_PICPG); contains Interpro domain(s) IPR011545 DNA/RNA helicase, DEAD/DEAH box type, N-terminal	-2.05262	3.0783	13.5833	0.000605117	0.00901386
405	Cla015978	Plastoquinol-plastocyanin reductase (AHRD V1 **-- B6SRD7_MAIZE); contains Interpro domain(s) IPR012595 PetM of cytochrome b6/f complex subunit 7	-1.77232	4.71422	13.5637	0.000609994	0.00906982
406	Cla016262	O-acyltransferase (WSD1-like) family protein (AHRD V1 **** Q9M3B3_ARATH); contains Interpro domain(s) IPR004255 Uncharacterised protein family UPF0089	-2.40897	2.20477	13.5411	0.000615676	0.00913242
407	Cla018417	MRS7 family protein (AHRD V1 *--- B8MT89_TALSN); contains Interpro domain(s) IPR011685 LETM1-like	-1.4405	4.62514	13.5274	0.00061914	0.00917411
408	Cla009282	mRNA clone RTFL01-07-K18 (AHRD V1 *-*- E4MW57_THEHA)	-3.51491	1.92859	13.4867	0.000629562	0.00928934
409	Cla021833	Late embryogenesis abundant protein D-29 (AHRD V1 *--- E5GC45_CUCME); contains Interpro domain(s) IPR004238 Late embryogenesis abundant protein	-2.06633	3.7467	13.4786	0.000631661	0.00930077
410	Cla013002	Pathogenesis-related (PR)-10-related norcoclaurine synthase-like protein (AHRD V1 ***- C3SBS4_ESCCA); contains Interpro domain(s) IPR000916 Bet v I allergen	-1.68977	4.64195	13.4613	0.000636163	0.00930852
411	Cla006510	Chloride channel (AHRD V1 ***- Q0IJ86_SOYBN); contains Interpro domain(s) IPR001807 Chloride channel, voltage gated	-1.44509	4.28108	13.4638	0.000635498	0.00930852
412	Cla021117	CBL-interacting protein kinase 12 (AHRD V1 **** C4P7W1_VITVI); contains Interpro domain(s) IPR001199 Cytochrome b5	-1.1682	5.66186	13.4621	0.000635959	0.00930852
413	Cla012864	UDP-glycosyltransferase (AHRD V1 ***- D7KLQ4_ARALL); contains Interpro domain(s) IPR002213 UDP-glucuronosyl/UDP-glucosyltransferase	-1.92459	4.45756	13.4437	0.000640781	0.00934583
414	Cla003741	Unknown Protein (AHRD V1)	-1.52819	7.52576	13.8048	0.000641374	0.00934583
415	Cla015337	Acetylornithine aminotransferase (AHRD V1 ***- A8J933_CHLRE); contains Interpro domain(s) IPR004636 Acetylornithine and succinylornithine aminotransferase	-1.613	4.21604	13.366	0.000661553	0.00960004
416	Cla008363	Protein involved in mRNA turnover and stability (ISS) (AHRD V1 *--- Q00X49_OSTTA); contains Interpro domain(s) IPR008507 Protein of unknown function DUF789	-4.64575	2.2121	13.4638	0.000676767	0.00980056
417	Cla016264	Ketol-acid reductoisomerase (AHRD V1 ***- D7LW57_ARALL); contains Interpro domain(s) IPR016206 Ketol-acid reductoisomerase, plant	-1.29897	6.02458	13.2689	0.00068854	0.0099301
418	Cla019065	Chaperone ClpB 2 (AHRD V1 ***- E9RVW8_9FIRM); contains Interpro domain(s) IPR013093 ATPase associated with various cellular activities, AAA-2	-2.36058	5.40358	15.0796	0.000697165	0.0100134
419	Cla005928	Unknown Protein (AHRD V1)	-1.39576	4.67892	13.2398	0.000696866	0.0100134
420	Cla001793	Thioredoxin family protein (AHRD V1 *-*- Q1EPD8_MUSAC); contains Interpro domain(s) IPR013766 Thioredoxin domain	-1.75898	4.14086	13.2313	0.000699296	0.0100235
421	Cla018313	RNA polymerase sigma-70 factor (AHRD V1 ***- D7LJA3_ARALL); contains Interpro domain(s) IPR016262 RNA polymerase sigma factor, SigB/SigC/SigD, plastid	-1.29237	5.53753	13.2074	0.000706246	0.0100922
422	Cla006024	Plant-specific domain TIGR01615 family protein (AHRD V1 ***- B6SS18_MAIZE); contains Interpro domain(s) IPR006502 Protein of unknown function DUF506, plant	-2.27821	3.36989	13.2034	0.000707403	0.0100985
423	Cla012768	SEC14 cytosolic factor family protein (AHRD V1 **-- D7M8H6_ARALL); contains Interpro domain(s) IPR001251 Cellular retinaldehyde-binding/triple function, C-terminal	-1.27356	4.33431	13.1914	0.000710926	0.0101179
424	Cla022326	F-box/LRR-repeat protein (AHRD V1 *-*- F1L4H8_ASCSU); contains Interpro domain(s) IPR006553 Leucine-rich repeat, cysteine-containing subtype	-1.78147	3.96059	13.1406	0.000725991	0.0102834
425	Cla011295	Opaque 2 (Fragment) (AHRD V1 *--- Q84YA9_ZEALU); contains Interpro domain(s) IPR011616 bZIP transcription factor, bZIP-1	-1.35056	4.14986	13.1307	0.000728961	0.0103119
426	Cla018521	Peptidyl-prolyl cis-trans isomerase (AHRD V1 ***- A8IY43_CHLRE); contains Interpro domain(s) IPR002130 Peptidyl-prolyl cis-trans isomerase, cyclophilin-type	-1.51541	5.0227	13.1113	0.000734859	0.0103744
427	Cla013329	cDNA clone 002-143-C11 full insert sequence (AHRD V1 *--- B7F1B2_ORYSJ); contains Interpro domain(s) IPR016040 NAD(P)-binding domain	-1.11296	7.18819	13.0999	0.00073831	0.0104021
428	Cla022651	Squalene monooxygenase 1 (AHRD V1 ***- Q8GSM8_MEDTR); contains Interpro domain(s) IPR013698 Squalene epoxidase	-1.91887	3.68403	13.0214	0.00076272	0.0106939
429	Cla008424	Cysteine proteinase inhibitor 5 (AHRD V1 ***- CYT5_ARATH); contains Interpro domain(s) IPR002885 Pentatricopeptide repeat	-1.30467	10.8534	13.0186	0.000763579	0.0106939
430	Cla010859	30S ribosomal protein S1 (AHRD V1 *-*- F2BFH6_9NEIS); contains Interpro domain(s) IPR003029 Ribosomal protein S1, RNA binding domain	-2.02524	4.40615	13.3802	0.000767029	0.0107208
431	Cla000874	Chaperone ClpB (AHRD V1 ***- B0BZT0_ACAM1); contains Interpro domain(s) IPR017730 Chaperonin ClpB	-1.29981	4.75657	13.0097	0.000766403	0.0107208
432	Cla012828	Nodule inception protein (Fragment) (AHRD V1 *--- B4ER15_MEDTR); contains Interpro domain(s) IPR003035 Plant regulator RWP-RK	-1.17451	5.20394	12.991	0.000772371	0.0107565
433	Cla019316	Rubredoxin-like protein (AHRD V1 *--- A8JGB1_CHLRE); contains Interpro domain(s) IPR004039 Rubredoxin-type Fe(Cys)4 protein	-2.0851	3.92038	12.9352	0.000794217	0.0110054
434	Cla006271	Conserved oligomeric Golgi complex subunit 7 (AHRD V1 **-- E2B7I5_HARSA); contains Interpro domain(s) IPR019335 Conserved oligomeric Golgi complex, subunit 7	-1.76285	3.77699	12.9231	0.000794438	0.0110054
435	Cla016330	Uncharacterized aarF domain-containing protein kinase 1 (AHRD V1 *--- ADCK1_MOUSE); contains Interpro domain(s) IPR004147 ABC-1	-3.67343	2.77323	13.5235	0.000804968	0.0111293
436	Cla008320	Myb transcription factor (AHRD V1 ***- A7UMB2_ROSHC); contains Interpro domain(s) IPR009057 Homeodomain-like	-1.12989	6.0623	12.8591	0.000815857	0.0112577
437	Cla015913	Transcription factor (AHRD V1 *-*- D6MKM4_9ASPA); contains Interpro domain(s) IPR011598 Helix-loop-helix DNA-binding	-1.16792	6.06112	12.8528	0.000818002	0.0112719
438	Cla008898	Ferredoxin--NADP reductase (AHRD V1 ***- E5RDD5_CUCME); contains Interpro domain(s) IPR012146 Ferredoxin--NADP reductase	-0.985519	9.23895	12.8466	0.000820099	0.0112719
439	Cla022694	Calcium sensing receptor (AHRD V1 *--- Q75T33_CHLRE); contains Interpro domain(s) IPR001763 Rhodanese-like	-1.59224	5.62456	12.9173	0.000831143	0.0114014
440	Cla021266	F-box protein PP2-B7 (AHRD V1 ***- PP2B7_ARATH); contains Interpro domain(s) IPR001810 Cyclin-like F-box	-1.86529	3.53083	12.7881	0.000840309	0.0114935
441	Cla008891	Homology to unknown gene (AHRD V1 ***- Q014B2_OSTTA)	-1.1433	6.5557	12.765	0.000848434	0.0115821
442	Cla013359	DNA damage-binding protein 2 (AHRD V1 *--* C1C0W4_9MAXI); contains Interpro domain(s) IPR017986 WD40 repeat, region	-1.87101	4.38428	12.9013	0.000850494	0.0115989
443	Cla005040	Nucleotide binding protein (AHRD V1 ***- D7LJP8_ARALL)	-4.0538	1.55098	12.7517	0.000853151	0.0116178
444	Cla021998	Kelch-like protein 14 (AHRD V1 *-*- B6T7I5_MAIZE); contains Interpro domain(s) IPR015915 Kelch-type beta propeller	-1.4793	4.47883	12.694	0.000873943	0.0118497
445	Cla006052	NAD dependent epimerase/dehydratase family protein (AHRD V1 **-- B1XPP1_SYNP2); contains Interpro domain(s) IPR016040 NAD(P)-binding domain	-1.21012	6.12408	12.6956	0.000873373	0.0118497
446	Cla018654	Glutamate decarboxylase (AHRD V1 **** Q9LSH2_ARATH); contains Interpro domain(s) IPR010107 Glutamate decarboxylase	-1.17698	5.39126	12.6947	0.000873687	0.0118497
447	Cla011467	Myosin heavy chain-related protein (AHRD V1 ***- Q9C8T4_ARATH)	-1.39164	4.11127	12.689	0.000875753	0.0118514
448	Cla003949	Cysteine-rich repeat secretory protein 12 (AHRD V1 ***- Q3EC88_ARATH); contains Interpro domain(s) IPR002902 Protein of unknown function DUF26	-1.53302	4.36121	12.6701	0.000882714	0.0119268
449	Cla020743	DNA-3-methyladenine glycosylase I (AHRD V1 *-** Q94CA9_ARATH); contains Interpro domain(s) IPR005019 Methyladenine glycosylase	-1.40941	5.7891	12.7318	0.000883028	0.0119268
450	Cla003063	ATP synthase subunit alpha (AHRD V1 ***- D5I3B4_CITLA); contains Interpro domain(s) IPR018118 ATPase, F1/A1 complex, alpha/beta subunit, N-terminal	-1.50332	4.86906	12.6665	0.000884044	0.0119291
451	Cla016076	Seed maturation protein PM23 (Fragment) (AHRD V1 ***- Q9SEL1_SOYBN)	-2.09094	4.97962	13.4573	0.000887841	0.0119573
452	Cla019816	Ribose-5-phosphate isomerase (AHRD V1 **** A8IRQ1_CHLRE); contains Interpro domain(s) IPR004788 Ribose 5-phosphate isomerase	-1.95613	3.71764	12.6442	0.000892287	0.0120057
453	Cla012545	class II heat shock protein (AHRD V1 *-*- B6U175_MAIZE); contains Interpro domain(s) IPR002068 Heat shock protein Hsp20	-1.84962	3.00338	12.6342	0.000896031	0.0120445
454	Cla008075	SH3 domain-containing protein (AHRD V1 ***- D7LA99_ARALL); contains Interpro domain(s) IPR001452 Src homology-3 domain	-1.56347	3.42334	12.6313	0.000897133	0.0120478
455	Cla012653	Malic enzyme (AHRD V1 ***- B9RQE8_RICCO); contains Interpro domain(s) IPR012302 Malic enzyme, NAD-binding	-1.02396	7.07438	12.6226	0.000900396	0.0120801
456	Cla017666	Unknown Protein (AHRD V1)	-2.42426	2.18314	12.601	0.000908556	0.0121779
457	Cla006055	GTP-binding protein (AHRD V1 *--* A7GZS2_CAMC5); contains Interpro domain(s) IPR001401 Dynamin, GTPase region	-1.90232	3.32938	12.5909	0.000912417	0.012218
458	Cla019509	Plant-specific domain TIGR01615 family protein (AHRD V1 ***- B6UDN7_MAIZE); contains Interpro domain(s) IPR006502 Protein of unknown function DUF506, plant	-5.95274	1.72407	12.6623	0.000915912	0.0122532
459	Cla013099	MYB transcription factor (AHRD V1 **-* A3F8D7_CAPAN); contains Interpro domain(s) IPR015495 Myb transcription factor	-1.7156	3.35153	12.5391	0.000932393	0.0124499
460	Cla018636	ARGONAUTE 1 (AHRD V1 ***- D6RUV9_TOBAC); contains Interpro domain(s) IPR003165 Stem cell self-renewal protein Piwi	-1.51552	4.63076	12.3939	0.000990941	0.0131646
461	Cla006934	SPX domain-containing membrane protein (AHRD V1 **** F4JMQ7_ARATH); contains Interpro domain(s) IPR016196 Major facilitator superfamily, general substrate transporter	-2.16516	2.76632	12.3467	0.0010108	0.0133824
462	Cla001753	Ribulose bisphosphate carboxylase large chain 1 (AHRD V1 ***- C3KEH1_CERDE); contains Interpro domain(s) IPR017444 Ribulose bisphosphate carboxylase, large subunit, N-terminal	-1.38888	6.48826	12.4823	0.00101866	0.0134738
463	Cla005429	Oxygen-evolving enhancer protein 2, chloroplastic (AHRD V1 ***- PSBP_CUCSA); contains Interpro domain(s) IPR002683 Photosystem II oxygen evolving complex protein PsbP	-0.990956	11.1324	12.2947	0.00103315	0.0136525
464	Cla019384	mRNA clone RTFL01-44-P14 (AHRD V1 **-- E4MY81_THEHA); contains Interpro domain(s) IPR007608 Protein of unknown function DUF584	-1.31159	4.98695	12.2709	0.00104358	0.0137691
465	Cla013058	Os11g0614900 protein (Fragment) (AHRD V1 *-*- Q0IRN0_ORYSJ); contains Interpro domain(s) IPR008547 Protein of unknown function DUF829, transmembrane 53	-2.7819	3.14469	12.2313	0.00106112	0.0139304
466	Cla015582	Choline dehydrogenase (AHRD V1 ***- B7KBU0_CYAP7); contains Interpro domain(s) IPR012132 Glucose-methanol-choline oxidoreductase	-2.14025	2.89241	12.236	0.001059	0.0139304
467	Cla003149	CBL-interacting protein kinase 18 (AHRD V1 ***- C4P7W7_VITVI); contains Interpro domain(s) IPR002213 UDP-glucuronosyl/UDP-glucosyltransferase	-1.30263	5.0068	12.2316	0.00106098	0.0139304
468	Cla007545	Auxin responsive protein (AHRD V1 ***- D9IQE6_CATRO); contains Interpro domain(s) IPR003311 AUX/IAA protein	-1.08713	6.37616	12.2355	0.00105922	0.0139304
469	Cla022364	BTB/POZ domain-containing protein At1g67900 (AHRD V1 **-- Y1790_ARATH); contains Interpro domain(s) IPR004249 NPH3	-1.47747	5.1132	12.2025	0.001075	0.0140863
470	Cla016872	Auxin response factor 1 (AHRD V1 *-*- Q6L8U3_CUCSA); contains Interpro domain(s) IPR010525 Auxin response factor	-1.8632	3.29889	12.179	0.0010848	0.0141883
471	Cla010168	Uncharacterized membrane protein (AHRD V1 **-- Q46JN3_PROMT); contains Interpro domain(s) IPR001395 Aldo/keto reductase	-2.16957	3.76961	12.1727	0.00108766	0.0141993
472	Cla018755	50S ribosomal protein L35 (AHRD V1 ***- A9PBS9_POPTR); contains Interpro domain(s) IPR001706 Ribosomal protein L35	-1.43903	4.98662	12.163	0.00109214	0.0142366
473	Cla011746	Cyclic nucleotide gated channel 9 (AHRD V1 ***- F4JQC2_ARATH); contains Interpro domain(s) IPR000595 Cyclic nucleotide-binding	-1.16517	4.69474	12.1621	0.00109255	0.0142366
474	Cla001604	NADH oxidoreductase F subunit (AHRD V1 ***- F2TUE3_AJEDA); contains Interpro domain(s) IPR011537 NADH ubiquinone oxidoreductase, F subunit	-1.12301	5.49043	12.1217	0.00111134	0.0144279
475	Cla021834	CBL-interacting protein kinase 1 (AHRD V1 **** A0MNI9_POPTR); contains Interpro domain(s) IPR002778 Signal recognition particle, SRP19 subunit	-1.72023	3.48433	12.1118	0.00111601	0.0144618
476	Cla018389	Zinc finger A20 and AN1 domain-containing stress-associated protein 6 (AHRD V1 *-** C1C2A2_9MAXI); contains Interpro domain(s) IPR000058 Zinc finger, AN1-type	-1.29337	5.69457	12.0883	0.00112715	0.0145793
477	Cla011748	Chlorophyll a-b binding protein 13, chloroplastic (AHRD V1 ***- CB23_SOLLC); contains Interpro domain(s) IPR001344 Chlorophyll A-B binding protein	-1.83009	7.95709	13.1323	0.00112955	0.0145834
478	Cla020813	Protein IQ-DOMAIN 32 (AHRD V1 **-- D7KI70_ARALL); contains Interpro domain(s) IPR000048 IQ calmodulin-binding region	-1.92456	4.00376	12.0693	0.00113624	0.0146563
479	Cla015501	Receptor-like kinase (AHRD V1 *-** A7VM48_9VIRI); contains Interpro domain(s) IPR002290 Serine/threonine protein kinase	-1.63447	3.94101	12.0542	0.00114354	0.0147223
480	Cla005591	Carbamoyl-phosphate synthase large chain (AHRD V1 ***- B2J980_NOSP7); contains Interpro domain(s) IPR006275 Carbamoyl phosphate synthase, large subunit, glutamine-dependent	-0.98254	6.53779	12.0522	0.00114449	0.0147223
481	Cla015321	Homology to unknown gene (Fragment) (AHRD V1 ***- Q01G24_OSTTA); contains Interpro domain(s) IPR018962 Domain of unknown function DUF1995	-2.46459	2.74321	12.0457	0.00114764	0.0147357
482	Cla007734	Lipoyl synthase mitochondrial (AHRD V1 ***- E2AE87_CAMFO); contains Interpro domain(s) IPR003698 Lipoate synthase	-1.86846	3.78543	12.0394	0.00115071	0.0147482
483	Cla001407	Signal transduction histidine kinase-like protein (AHRD V1 *-** A8FX99_SHESH); contains Interpro domain(s) IPR006189 CHASE	-1.42906	3.91815	12.0336	0.00115353	0.0147709
484	Cla012723	Phosphatidic acid phosphatase-related protein (AHRD V1 ***- Q9LVZ7_ARATH)	-1.24689	5.80889	11.9917	0.00117422	0.0149405
485	Cla000144	Xyloglucan endotransglucosylase/hydrolase (AHRD V1 ***- E3UZI8_GOSHI); contains Interpro domain(s) IPR000757 Glycoside hydrolase, family 16	-2.34209	3.49232	11.9791	0.00118049	0.0150067
486	Cla010680	Hydrolase alpha/beta fold family protein (AHRD V1 ***- D7M978_ARALL); contains Interpro domain(s) IPR000073 Alpha/beta hydrolase fold-1	-1.96076	3.53273	11.9518	0.00119426	0.0151469
487	Cla017437	Nitrate transporter (AHRD V1 ***- Q7XAK5_PRUPE); contains Interpro domain(s) IPR000109 TGF-beta receptor, type I/II extracellular region	-1.43055	4.15382	11.9532	0.00119352	0.0151469
488	Cla018604	Dof zinc finger protein (AHRD V1 ***- C4B6D7_IPOBA); contains Interpro domain(s) IPR003851 Zinc finger, Dof-type	-1.39194	4.84909	11.9508	0.00119476	0.0151469
489	Cla001491	Receptor-like kinase (AHRD V1 ***- A7VM18_MARPO); contains Interpro domain(s) IPR013210 Leucine-rich repeat, N-terminal	-2.23075	3.13619	11.9467	0.00119682	0.0151483
490	Cla023232	Unknown Protein (AHRD V1)	-1.73926	5.01511	12.5729	0.00120234	0.0152018
491	Cla005833	Peptide transporter 1 (AHRD V1 **-- Q7XAC3_VICFA); contains Interpro domain(s) IPR000109 TGF-beta receptor, type I/II extracellular region	-1.90632	3.19931	11.9314	0.00120463	0.0152171
492	Cla014188	BES1/BZR1 homolog protein 2 (AHRD V1 **-- BEH2_ARATH); contains Interpro domain(s) IPR008540 BZR1, transcriptional repressor	-1.11299	4.84045	11.9151	0.00121298	0.0153088
493	Cla006673	Transcription factor UNE10 (AHRD V1 ***- UNE10_ARATH); contains Interpro domain(s) IPR001092 Basic helix-loop-helix dimerisation region bHLH	-1.1282	5.38972	11.8859	0.00122812	0.015486
494	Cla005934	Cytochrome P450 (AHRD V1 ***- B9GKS3_POPTR); contains Interpro domain(s) IPR001128 Cytochrome P450	-3.92486	2.1343	11.867	0.00123801	0.0155967
495	Cla020227	BTB/POZ domain-containing protein At5g67385 (AHRD V1 *--- Y5738_ARATH); contains Interpro domain(s) IPR004249 NPH3	-1.77368	4.45316	12.0364	0.00124292	0.0156215
496	Cla004747	Zinc knuckle (CCHC-type) family protein (AHRD V1 **-* D7LZZ1_ARALL); contains Interpro domain(s) IPR001878 Zinc finger, CCHC-type	-2.45853	3.497	11.8229	0.00126144	0.0157586
497	Cla018573	ClpB chaperone (AHRD V1 ***- D6QXI5_TRYCR); contains Interpro domain(s) IPR013093 ATPase associated with various cellular activities, AAA-2	-1.53382	3.92782	11.8278	0.0012588	0.0157586
498	Cla003133	Xanthine dehydrogenase/oxidase (AHRD V1 **-- A9YL93_RABIT); contains Interpro domain(s) IPR016208 Aldehyde oxidase/xanthine dehydrogenase	-1.3536	4.22746	11.8217	0.00126208	0.0157586
499	Cla018416	Uncharacterized YGGT family conserved membrane protein (AHRD V1 *--* Q7VC17_PROMA); contains Interpro domain(s) IPR003425 Protein of unknown function YGGT	-2.20489	3.68932	11.804	0.00127164	0.0158639
500	Cla017573	Cleavage and polyadenylation specificity factor (CPSF) A subunit protein (AHRD V1 ***- Q84R20_ARATH)	-3.22136	2.05247	11.7834	0.00128284	0.0159894
501	Cla009670	Magnesium chelatase subunit I (AHRD V1 ***- Q4FE78_MAIZE); contains Interpro domain(s) IPR011775 Magnesium chelatase, ATPase subunit I	-0.93432	7.29134	11.778	0.00128577	0.0160118
502	Cla007395	CONSTANS-like zinc finger protein (AHRD V1 *-*- D0EP07_SOYBN); contains Interpro domain(s) IPR000315 Zinc finger, B-box	-1.0884	7.15716	11.7678	0.00129137	0.016053
503	Cla000796	BURP domain-containing protein (Fragment) (AHRD V1 *--- C1PI44_ARATH); contains Interpro domain(s) IPR004873 BURP	-0.98993	6.56004	11.7477	0.0013025	0.0161484
504	Cla016536	Cyclic nucleotide-gated ion channel 2 (Fragment) (AHRD V1 ***- Q4VDM4_HORVD)	-2.43295	2.28049	11.7232	0.00131614	0.0162602
505	Cla019498	DNA mismatch repair protein MutS2 (AHRD V1 **** Q9SS53_ARATH); contains Interpro domain(s) IPR005747 DNA mismatch repair protein MutS, type 2	-1.66097	3.82147	11.7043	0.00132679	0.016363
506	Cla014536	Phosphatase PTC7 homolog (AHRD V1 *-*- C1BT38_9MAXI); contains Interpro domain(s) IPR001932 Protein phosphatase 2C-related	-2.06412	3.30033	11.7014	0.00132848	0.0163694
507	Cla016205	Unknown Protein (AHRD V1)	-1.31595	7.88499	11.8054	0.00134846	0.0165286
508	Cla013483	Chlorophyll a-b binding protein 3C, chloroplastic (AHRD V1 ***- CB2G_SOLLC); contains Interpro domain(s) IPR001344 Chlorophyll A-B binding protein	-1.25951	9.96466	11.683	0.0013553	0.0165555
509	Cla008781	Ribose-phosphate pyrophosphokinase (AHRD V1 ***- D7TTH1_VITVI); contains Interpro domain(s) IPR005946 Phosphoribosyl pyrophosphokinase	-2.05254	3.4921	11.6518	0.00135686	0.0165594
510	Cla003840	(-)-germacrene D synthase (AHRD V1 ***- Q64K29_9ROSI); contains Interpro domain(s) IPR001906 Terpene synthase-like	-3.92539	1.32339	11.6216	0.00137453	0.0167416
511	Cla013908	NAD kinase 2 (AHRD V1 ***- F4HY34_ARATH); contains Interpro domain(s) IPR002504 ATP-NAD/AcoX kinase	-1.09259	5.87355	11.6201	0.00137537	0.0167416
512	Cla014168	C2 domain-containing protein (AHRD V1 **-- D7KUJ4_ARALL); contains Interpro domain(s) IPR011989 Armadillo-like helical	-1.12616	4.99415	11.6069	0.00138314	0.0168216
513	Cla021986	Catalytic/ protein phosphatase type 2C/ protein serine/threonine phosphatase (AHRD V1 *-** B6TJ97_MAIZE); contains Interpro domain(s) IPR015655 Protein phosphatase 2C	-0.997546	6.09655	11.599	0.00138786	0.0168498
514	Cla021813	Dihydrolipoyl dehydrogenase (AHRD V1 ***- O81413_SOYBN); contains Interpro domain(s) IPR006258 Dihydrolipoamide dehydrogenase	-1.0106	6.72598	11.5955	0.00138993	0.0168604
515	Cla023399	Protochlorophyllide reductase (AHRD V1 ***- Q8LAV9_ARATH); contains Interpro domain(s) IPR005979 Light-dependent protochlorophyllide reductase	-1.69614	6.74636	12.4122	0.00139343	0.0168837
516	Cla022333	ATP synthase subunit b&apos (AHRD V1 **** D8G4T7_9CYAN); contains Interpro domain(s) IPR002146 ATPase, F0 complex, subunit B/B', bacterial and chloroplast	-1.03048	7.81964	11.5508	0.00141676	0.017112
517	Cla008339	Homeobox-leucine zipper-like protein (AHRD V1 *-*- Q3HRT1_PICGL); contains Interpro domain(s) IPR001356 Homeobox	-1.45606	4.95531	11.5567	0.00141937	0.0171288
518	Cla005813	Xyloglucan endotransglucosylase/hydrolase 13 (AHRD V1 ***- C0IRH2_ACTDE); contains Interpro domain(s) IPR016455 Xyloglucan endotransglucosylase/hydrolase	-1.31519	4.52034	11.5441	0.00142084	0.0171318
519	Cla002386	Os12g0283800 protein (Fragment) (AHRD V1 ***- Q0INW6_ORYSJ)	-1.64539	4.37762	11.5612	0.00142329	0.0171466
520	Cla016881	Phytanoyl-CoA dioxygenase domain-containing protein 1 (AHRD V1 ***- E9CBI1_CAPO3); contains Interpro domain(s) IPR008775 Phytanoyl-CoA dioxygenase	-3.51002	2.29956	11.5376	0.00142479	0.01715
521	Cla013333	Unknown Protein (AHRD V1); contains Interpro domain(s) IPR000007 Tubby, C-terminal	-2.03341	2.95402	11.5218	0.00143448	0.0172224
522	Cla007591	Kinase family protein (AHRD V1 **** D7MH31_ARALL); contains Interpro domain(s) IPR002290 Serine/threonine protein kinase	-1.02134	5.53272	11.5222	0.00143419	0.0172224
523	Cla020447	ABC ATP binding cassette transporter (AHRD V1 **** B3GQX5_BOMMA); contains Interpro domain(s) IPR013525 ABC-2 type transporter	-1.22946	5.86751	11.5058	0.00144433	0.0172963
524	Cla021453	AGAP011962-PA (Fragment) (AHRD V1 *--- Q7PV67_ANOGA); contains Interpro domain(s) IPR001727 Uncharacterised protein family UPF0016	-1.74025	4.40842	11.5406	0.00145517	0.0174112
525	Cla002678	Unknown Protein (AHRD V1)	-1.55355	7.37307	12.0437	0.00146179	0.017431
526	Cla002241	Trehalose-6-phosphate synthase (AHRD V1 **** E5GC29_CUCME); contains Interpro domain(s) IPR001830 Glycosyl transferase, family 20	-1.09701	4.98086	11.4794	0.00146074	0.017431
527	Cla009763	NAD-dependent epimerase/dehydratase (AHRD V1 **-- D7E435_NOSA0); contains Interpro domain(s) IPR016040 NAD(P)-binding domain	-1.41702	4.24966	11.4718	0.00146552	0.0174568
528	Cla009130	At5g37260-like protein (Fragment) (AHRD V1 ***- E7CE90_9SOLN); contains Interpro domain(s) IPR006447 Myb-like DNA-binding region, SHAQKYF class	-2.3217	2.531	11.4633	0.0014709	0.0174655
529	Cla022072	F2E2.8 (AHRD V1 ***- Q9LM58_ARATH)	-1.89809	3.02306	11.4478	0.00148068	0.0175519
530	Cla015927	BTB/POZ domain-containing protein At3g05675 (AHRD V1 *-*- Y3567_ARATH)	-1.28095	3.94186	11.4453	0.0014823	0.0175564
531	Cla007643	Carboxyl-terminal processing protease (AHRD V1 ***- Q5N158_SYNP6); contains Interpro domain(s) IPR005151 Peptidase S41	-1.53701	4.74846	11.4545	0.00149003	0.0176182
532	Cla009814	Photosystem I reaction center subunit X psaK (AHRD V1 ***- Q84QE6_TOBAC); contains Interpro domain(s) IPR017493 Photosystem I reaction center, PsaK, plant	-2.37553	8.07094	13.3533	0.00149562	0.0176547
533	Cla021445	Pectate lyase 1-27 (AHRD V1 ***- B9TU35_9ROSI); contains Interpro domain(s) IPR002022 Pectate lyase/Amb allergen	-1.8371	3.0614	11.4249	0.00149532	0.0176547
534	Cla000034	NADH-quinone oxidoreductase subunit D (AHRD V1 ***- E0NCW8_NEIME); contains Interpro domain(s) IPR001135 NADH-quinone oxidoreductase, subunit D	-3.88392	2.56852	11.413	0.001503	0.0176975
535	Cla008218	Membrane transporter D1 (AHRD V1 **** GTR1_LEIDO); contains Interpro domain(s) IPR003663 Sugar/inositol transporter	-1.78467	4.39621	11.3748	0.00152784	0.0179295
536	Cla005626	Agenet domain containing protein expressed (AHRD V1 *-*- Q108Y6_ORYSJ)	-1.41618	3.80251	11.3686	0.00153194	0.0179476
537	Cla006980	Homology to unknown gene (AHRD V1 **-- Q00RU9_OSTTA); contains Interpro domain(s) IPR012908 PGAP1-like	-2.3905	2.9063	11.3624	0.00153604	0.0179806
538	Cla017884	Short-chain dehydrogenase/reductase family protein (AHRD V1 ***- D7M7U4_ARALL); contains Interpro domain(s) IPR002198 Short-chain dehydrogenase/reductase SDR	-1.69136	4.05967	11.3532	0.00154208	0.0180363
539	Cla018786	Unknown Protein (AHRD V1)	-4.00864	1.47925	11.3801	0.00156841	0.0182637
540	Cla010026	Cytochrome P450 (AHRD V1 ***- B9HLE3_POPTR); contains Interpro domain(s) IPR001128 Cytochrome P450	-2.52122	2.46175	11.3125	0.00156932	0.0182637
541	Cla020773	Jacalin lectin family protein (AHRD V1 *--- D7KI52_ARALL); contains Interpro domain(s) IPR001229 Mannose-binding lectin	-2.39139	2.59111	11.2909	0.00158399	0.0183584
542	Cla008668	2,3-bisphosphoglycerate-dependent phosphoglycerate mutase (AHRD V1 *-*- GPMA_BARQU); contains Interpro domain(s) IPR013078 Phosphoglycerate mutase	-1.08136	6.20417	11.2638	0.0016026	0.0185282
543	Cla001538	TPR repeat protein (AHRD V1 **-- B0JK10_MICAN); contains Interpro domain(s) IPR011990 Tetratricopeptide-like helical	-1.23613	5.39193	11.2531	0.00161003	0.0185977
544	Cla019117	Transcription factor-like (AHRD V1 *-*- Q650T3_ORYSJ); contains Interpro domain(s) IPR005333 Transcription factor, TCP	-1.44649	3.94628	11.1977	0.0016489	0.0189854
545	Cla018358	Dual specificity tyrosine-phosphorylation-regulated kinase 3 (AHRD V1 *-** DYRK3_RAT); contains Interpro domain(s) IPR002290 Serine/threonine protein kinase	-1.3237	4.51907	11.1991	0.00164794	0.0189854
546	Cla002979	Pentatricopeptide repeat protein 65 (AHRD V1 ***- F5CAD8_FUNHY); contains Interpro domain(s) IPR002885 Pentatricopeptide repeat	-1.98861	3.14824	11.1935	0.00165189	0.0190042
547	Cla012444	Bifunctional aspartokinase/homoserine dehydrogenase I (AHRD V1 ***- Q2S4Q2_SALRD); contains Interpro domain(s) IPR001342 Homoserine dehydrogenase, catalytic	-2.05631	3.74947	11.2079	0.00166047	0.0190406
548	Cla020395	3-ketoacyl-CoA synthase (AHRD V1 ***- A9PEC4_POPTR); contains Interpro domain(s) IPR012392 Very-long-chain 3-ketoacyl-CoA synthase	-1.15716	5.16424	11.1701	0.00166872	0.019104
549	Cla017219	Chaperone protein dnaJ 8, chloroplastic (AHRD V1 *-*- DNAJ8_ARATH); contains Interpro domain(s) IPR001623 Heat shock protein DnaJ, N-terminal	-1.09695	5.94488	11.1615	0.00167487	0.0191587
550	Cla019379	Glycogen synthase 2 (AHRD V1 *-*- F5UHJ7_9CYAN); contains Interpro domain(s) IPR011835 Glycogen/starch synthases, ADP-glucose type	-0.878263	7.85899	11.1555	0.00167928	0.0191935
551	Cla020321	Phosphatidylinositol kinase (AHRD V1 *-*- D0MQD8_PHYIT); contains Interpro domain(s) IPR000403 Phosphatidylinositol 3- and 4-kinase, catalytic	-0.995231	6.77787	11.1212	0.00170435	0.0194484
552	Cla017903	Pyrimidine 5&apos-nucleotidase (AHRD V1 ***- D9QG58_BRESC); contains Interpro domain(s) IPR010237 Pyrimidine 5-nucleotidase	-2.6468	2.48647	11.1116	0.00171141	0.0195132
553	Cla009590	Ectonucleoside triphosphate diphosphohydrolase 5 (AHRD V1 **-- F2UDE5_SALS5); contains Interpro domain(s) IPR000407 Nucleoside phosphatase GDA1/CD39	-2.03969	2.92983	11.1066	0.00171509	0.0195234
554	Cla015774	Expansin-like 1 protein (AHRD V1 ***- D7EZH2_IPOBA); contains Interpro domain(s) IPR007112 Expansin 45, endoglucanase-like	-1.53459	3.49696	11.107	0.00171484	0.0195234
555	Cla006123	Alkaline alpha galactosidase (AHRD V1 **-- Q27J84_CUCSA); contains Interpro domain(s) IPR008811 Raffinose synthase	-0.968983	8.05496	11.084	0.00173197	0.019636
556	Cla010051	Alanine aminotransferase 2 (AHRD V1 ***- A8IKE5_SOYBN); contains Interpro domain(s) IPR004839 Aminotransferase, class I and II	-1.02594	7.93243	11.0535	0.00175495	0.0198644
557	Cla014779	Kelch-like protein 14 (AHRD V1 ***- B6T7I5_MAIZE); contains Interpro domain(s) IPR015915 Kelch-type beta propeller	-1.76693	3.40451	11.0425	0.00176339	0.0199439
558	Cla006668	Pore-forming toxin-like protein Hfr-2 (AHRD V1 **-- Q4JEV5_WHEAT); contains Interpro domain(s) IPR008998 Agglutinin	-1.33715	4.78231	11.0335	0.00177023	0.0199731
559	Cla019787	Aspartyl protease family protein (AHRD V1 **-- D7M2T2_ARALL); contains Interpro domain(s) IPR001461 Peptidase A1	-3.59482	1.76769	11.0309	0.00177224	0.0199732
560	Cla006304	Chaperonin-like RbcX protein (AHRD V1 ***- Q8L9X2_ARATH); contains Interpro domain(s) IPR003435 Chaperonin-like RbcX	-1.13055	5.99842	11.0111	0.00178754	0.0201198
561	Cla018123	Unknown Protein (AHRD V1)	-1.72499	3.67555	10.9952	0.00179988	0.0202264
562	Cla010946	Plastid-lipid associated protein pap (AHRD V1 **-- D7LFW6_ARALL); contains Interpro domain(s) IPR006843 PAP fibrillin	-1.80926	3.2774	10.9894	0.00180441	0.0202521
563	Cla004256	Ubiquitin ligase (AHRD V1 **-- E5GB99_CUCME); contains Interpro domain(s) IPR004162 Seven in absentia protein	-1.74954	3.65092	10.9798	0.00181196	0.0203133
564	Cla002869	Hydroxyproline-rich glycoprotein family protein (AHRD V1 *-*- Q0WVC6_ARATH)	-2.71138	1.91635	10.9704	0.00181937	0.0203639
565	Cla022339	Serine-rich protein (AHRD V1 ***- E5GCC5_CUCME)	-3.94834	0.901473	10.9457	0.00183898	0.0205506
566	Cla018569	ORF107c (AHRD V1 ***- A4QMC4_PINKO)	-1.89445	16.1455	11.5744	0.00184997	0.0206406
567	Cla007046	Protein TIF31 homolog (AHRD V1 *--- TIF31_ASPNC); contains Interpro domain(s) IPR013105 Tetratricopeptide TPR2	-1.03271	6.2633	10.907	0.00187014	0.0208491
568	Cla011470	30s ribosomal protein s1 (AHRD V1 *-*- D0WGD2_9ACTN); contains Interpro domain(s) IPR003029 Ribosomal protein S1, RNA binding domain	-1.47235	4.78573	10.8674	0.00191056	0.0212491
569	Cla010505	CONSTANS-like zinc finger protein (AHRD V1 *--- D0EP04_SOYBN); contains Interpro domain(s) IPR000315 Zinc finger, B-box	-5.56314	1.17794	10.9066	0.00192092	0.0213306
570	Cla007701	GRAS family transcription factor (AHRD V1 **-- B9MXU3_POPTR); contains Interpro domain(s) IPR005202 GRAS transcription factor	-3.7742	2.14515	10.829	0.00193465	0.0214661
571	Cla017089	Calcium homeostasis regulator chor1 (Fragment) (AHRD V1 *-*- A6N1L7_ORYSI)	-1.37226	4.59716	10.8245	0.00193841	0.0214909
572	Cla015793	O-methyltransferase family 2 protein (AHRD V1 **** D7MD37_ARALL); contains Interpro domain(s) IPR001077 O-methyltransferase, family 2	-4.00904	1.73498	10.8165	0.00194516	0.0215486
573	Cla015734	Aminoacylase ACY1 and related metalloexopeptidases (ISS) (AHRD V1 *-*- Q00SR9_OSTTA)	-1.22664	4.43713	10.8086	0.00195192	0.0216064
574	Cla020990	Cysteinyl tRNA synthetase (AHRD V1 **** D0FY60_BETVU); contains Interpro domain(s) IPR002308 Cysteinyl-tRNA synthetase, class Ia	-1.62629	3.25137	10.7956	0.00196298	0.0217118
575	Cla017517	OTU domain-containing protein 5 (AHRD V1 *--- F1KYF6_ASCSU); contains Interpro domain(s) IPR003323 Ovarian tumour, otubain	-5.29661	1.38956	10.8521	0.00196657	0.0217238
576	Cla007541	Plant-specific domain TIGR01615 family protein (AHRD V1 ***- B6SS18_MAIZE); contains Interpro domain(s) IPR006502 Protein of unknown function DUF506, plant	-1.13208	4.86135	10.7838	0.00197306	0.0217719
577	Cla020565	Esterase/lipase/thioesterase family protein (AHRD V1 **-- D7LYN6_ARALL)	-1.89105	3.25281	10.779	0.00197722	0.0218007
578	Cla005922	Aspartokinase (AHRD V1 ***- F6H434_VITVI); contains Interpro domain(s) IPR001341 Aspartate kinase region	-1.41802	4.32768	10.7749	0.00198076	0.0218225
579	Cla021711	CHY zinc finger family protein expressed (AHRD V1 **** Q2QP88_ORYSJ); contains Interpro domain(s) IPR008913 Zinc finger, CHY-type	-1.39171	4.41139	10.7544	0.00199852	0.0219248
580	Cla023094	Unknown Protein (AHRD V1); contains Interpro domain(s) IPR010410 Protein of unknown function DUF1005	-1.2699	4.20116	10.7565	0.00199671	0.0219248
581	Cla021428	Type 1 membrane protein-like (AHRD V1 ***- Q6Z1N4_ORYSJ)	-1.87894	3.84727	10.7523	0.00200862	0.0219914
582	Cla019168	Potential redox protein (AHRD V1 *--- F2G5A1_ALTMD); contains Interpro domain(s) IPR007263 Putative thiol-disulphide oxidoreductase DCC	-4.1013	2.92715	11.2038	0.00204032	0.0222519
583	Cla017935	Dynein light chain LC6 flagellar outer arm (AHRD V1 *-*- B6TQK4_MAIZE)	-2.79738	2.96044	10.6901	0.00205546	0.0223476
584	Cla018935	Uncharacterized GPI-anchored protein At4g28100 (AHRD V1 ***- UGPI7_ARATH)	-1.86336	3.52652	10.6783	0.00206602	0.0224277
585	Cla008586	F-box family protein (AHRD V1 ***- B9GG65_POPTR); contains Interpro domain(s) IPR001810 Cyclin-like F-box	-1.17373	5.29903	10.6371	0.00210356	0.0227473
586	Cla008848	Phosphoribulokinase/uridine kinase (AHRD V1 ***- B7KI62_CYAP7); contains Interpro domain(s) IPR006083 Phosphoribulokinase/uridine kinase	-1.80363	3.41599	10.621	0.00211843	0.0228553
587	Cla007136	Solute carrier family 2 (Facilitated glucose transporter) member 2 (AHRD V1 *-*- B0UY92_DANRE); contains Interpro domain(s) IPR005828 General substrate transporter	-1.94157	2.69573	10.6003	0.00213767	0.0230452
588	Cla022586	Mitochondrial ADP ATP carrier protein (AHRD V1 ***- E9CZR7_COCPS); contains Interpro domain(s) IPR001993 Mitochondrial substrate carrier	-1.18722	5.71357	10.5762	0.00216039	0.0232544
589	Cla019544	Hydrolase alpha/beta fold family protein (AHRD V1 **-- D7LG04_ARALL)	-2.24185	3.09662	10.5705	0.00216575	0.0232942
590	Cla014419	Unknown Protein (AHRD V1)	-1.36276	4.29089	10.5628	0.00217308	0.0233374
591	Cla022412	Synaptotagmin A (AHRD V1 ***- F4IFM7_ARATH); contains Interpro domain(s) IPR018029 C2 membrane targeting protein	-1.09288	5.5069	10.5588	0.00217697	0.0233612
592	Cla013487	Mitogen-activated protein kinase 12 (AHRD V1 **** F8UFC2_SOLLC); contains Interpro domain(s) IPR002290 Serine/threonine protein kinase	-1.16942	5.11729	10.5477	0.00218752	0.0234208
593	Cla004402	Dynamin-like (AHRD V1 ***- Q5JNJ6_ORYSJ); contains Interpro domain(s) IPR001401 Dynamin, GTPase region	-1.67854	3.22626	10.5335	0.0022012	0.0235314
594	Cla016708	Unknown Protein (AHRD V1)	-3.32954	3.09175	11.4837	0.0022219	0.0237346
595	Cla012326	Hydrolase alpha/beta fold family protein (AHRD V1 **-- D7L528_ARALL); contains Interpro domain(s) IPR000073 Alpha/beta hydrolase fold-1	-2.11104	2.20689	10.5027	0.00223108	0.0238145
596	Cla002575	Pentatricopeptide repeat-containing protein (AHRD V1 ***- D7M7W8_ARALL); contains Interpro domain(s) IPR002885 Pentatricopeptide repeat	-2.4146	2.28577	10.4976	0.00223611	0.0238341
597	Cla018290	Cyclic nucleotide gated channel 7 (AHRD V1 ***- F4I2R9_ARATH); contains Interpro domain(s) IPR000595 Cyclic nucleotide-binding	-1.91412	3.28261	10.4936	0.00224003	0.0238557
598	Cla021590	Early light-induced protein 7 (AHRD V1 ***- B2BJD6_RHOCT)	-1.06082	7.32028	10.4799	0.00225359	0.023982
599	Cla004703	Photosystem II PsbP protein (AHRD V1 ***- A5GLY5_SYNPW); contains Interpro domain(s) IPR016123 Mog1/PsbP, alpha/beta/alpha sandwich	-3.1469	2.27677	10.4674	0.00226599	0.0240398
600	Cla017192	Heparan-alpha-glucosaminide N-acetyltransferase (AHRD V1 **-- Q94CC1_ARATH); contains Interpro domain(s) IPR019259 Protein of unknown function DUF2261, transmembrane	-1.2984	4.9147	10.4651	0.00226827	0.0240398
601	Cla020579	Calcium-binding mitochondrial carrier protein SCaMC-1 (AHRD V1 *-** SCMC1_BOVIN); contains Interpro domain(s) IPR001993 Mitochondrial substrate carrier	-1.15317	5.07294	10.4672	0.00226617	0.0240398
602	Cla001618	1-phosphatidylinositol 3-kinase (AHRD V1 ***- A3LYF1_PICST); contains Interpro domain(s) IPR003151 PIK-related kinase, FAT	-2.38641	2.78493	10.4448	0.0022886	0.0241896
603	Cla008562	Saccharopine dehydrogenase family protein expressed (AHRD V1 ***- Q2QY08_ORYSJ); contains Interpro domain(s) IPR005097 Saccharopine dehydrogenase	-2.09165	2.82447	10.4387	0.00229471	0.0242359
604	Cla015250	PsaB translation factor (Fragment) (AHRD V1 ***- A4S2E4_OSTLU); contains Interpro domain(s) IPR009472 Protein of unknown function DUF1092	-1.37879	4.18153	10.432	0.00230149	0.0242754
605	Cla021777	Acyl-CoA synthetase/AMP-acid ligase II (AHRD V1 ***- Q2W3Z0_MAGSA); contains Interpro domain(s) IPR000873 AMP-dependent synthetase and ligase	-1.04819	4.90858	10.4316	0.0023019	0.0242754
606	Cla015805	Major facilitator superfamily MFS_1 (AHRD V1 **-- C7PNP9_CHIPD); contains Interpro domain(s) IPR016196 Major facilitator superfamily, general substrate transporter	-1.4431	3.77657	10.4086	0.00232525	0.0244482
607	Cla018402	Signal recognition particle protein (AHRD V1 **** B0CBK0_ACAM1); contains Interpro domain(s) IPR004780 Signal recognition particle, SRP	-1.0501	6.29489	10.3951	0.00233907	0.0245384
608	Cla013061	Limkain b1-like protein (AHRD V1 *--- Q66S24_OIKDI); contains Interpro domain(s) IPR007491 Protein of unknown function DUF537	-1.12029	4.25812	10.3865	0.00234799	0.0245953
609	Cla005671	Flavin-containing monooxygenase family protein (AHRD V1 ***- D7KUN8_ARALL); contains Interpro domain(s) IPR013027 FAD-dependent pyridine nucleotide-disulphide oxidoreductase	-1.89224	2.99243	10.3786	0.00235617	0.0246442
610	Cla000981	Protein ApaG (AHRD V1 *-*- A6GAQ0_9DELT); contains Interpro domain(s) IPR007474 ApaG	-1.25089	5.28651	10.3746	0.00236031	0.0246691
611	Cla022243	AT3g20300/MQC12_5 (AHRD V1 **-- Q8VXV8_ARATH)	-2.23558	1.90476	10.3726	0.00236236	0.0246722
612	Cla007519	Proteasome subunit beta type (AHRD V1 **** B9RTN1_RICCO); contains Interpro domain(s) IPR001353 Proteasome, subunit alpha/beta	-5.33438	1.32175	10.415	0.00237682	0.0248047
613	Cla015140	Peptidase S9 prolyl oligopeptidase (AHRD V1 ***- E1RMM3_XYLFG); contains Interpro domain(s) IPR001375 Peptidase S9, prolyl oligopeptidase active site region	-1.09639	5.12409	10.3453	0.00239093	0.0249088
614	Cla011087	Tyrosine-specific transport protein (AHRD V1 ***- F8LEC4_9CHLA); contains Interpro domain(s) IPR018227 Tryptophan/tyrosine permease	-2.5432	1.87237	10.3139	0.00242422	0.0252244
615	Cla021232	Vesicular glutamate transporter 3 (AHRD V1 *--- B5AU16_DANRE); contains Interpro domain(s) IPR016196 Major facilitator superfamily, general substrate transporter	-1.46467	4.29521	10.3021	0.00243685	0.0253371
616	Cla000676	Cold-shock DNA binding protein (AHRD V1 *-** C1N2P4_MICPC); contains Interpro domain(s) IPR002059 Cold-shock protein, DNA-binding	-1.58703	4.92435	10.5176	0.0024478	0.0254133
617	Cla001790	Oxygen-evolving enhancer protein 1 of photosystem II (AHRD V1 ***- A8J0E4_CHLRE); contains Interpro domain(s) IPR002628 Photosystem II manganese-stabilizing protein PsbO	-1.50347	9.82255	10.8543	0.00245852	0.0255057
618	Cla017762	Acyl-CoA N-acyltransferase with RING/FYVE/PHD-type zinc finger protein (Fragment) (AHRD V1 *-** C0SVH8_ARATH); contains Interpro domain(s) IPR019787 Zinc finger, PHD-finger	-1.16266	4.29337	10.2789	0.00246189	0.0255219
619	Cla017674	Beta-fructofuranosidase insoluble isoenzyme 2 (AHRD V1 **-- B6U1H5_MAIZE); contains Interpro domain(s) IPR001362 Glycoside hydrolase, family 32	-1.45664	4.12562	10.2702	0.00247141	0.0255828
620	Cla006069	Endonuclease/exonuclease/phosphatase family protein (AHRD V1 ***- D7LHF0_ARALL); contains Interpro domain(s) IPR005135 Endonuclease/exonuclease/phosphatase	-1.3781	4.04731	10.2715	0.00246996	0.0255828
621	Cla012700	Aspartate racemase (AHRD V1 ***- B2A6U3_NATTJ); contains Interpro domain(s) IPR004380 Aspartate racemase	-2.71199	2.34875	10.2661	0.0024759	0.0256104
622	Cla021315	tRNA 2&apos-phosphotransferase (AHRD V1 *-** B6K5D9_SCHJY); contains Interpro domain(s) IPR002745 Phosphotransferase KptA/Tpt1	-1.93084	2.62467	10.221	0.00252562	0.0260294
623	Cla017148	5-methyltetrahydropteroyltriglutamate--homocysteine methyltransferase (AHRD V1 ***- B6UF55_MAIZE); contains Interpro domain(s) IPR006276 5-methyltetrahydropteroyltriglutamate--homocysteine S-methyltransferase	-1.67155	4.26927	10.221	0.00252567	0.0260294
624	Cla008401	Digalactosyldiacylglycerol synthase 1, chloroplastic (AHRD V1 ***- DGDG1_LOTJA); contains Interpro domain(s) IPR001296 Glycosyl transferase, group 1	-1.10426	6.76658	10.2125	0.00253522	0.0260896
625	Cla004054	Os12g0236050 protein (Fragment) (AHRD V1 *-*- C7J9Q6_ORYSJ)	-1.46425	3.39055	10.1605	0.00259418	0.0265755
626	Cla004761	Formate-tetrahydrofolate ligase (AHRD V1 ***- D0MR27_PHYIT); contains Interpro domain(s) IPR000559 Formate-tetrahydrofolate ligase, FTHFS	-1.24763	4.50182	10.1498	0.00260646	0.0266663
627	Cla015233	Thylakoid lumenal 19 kDa protein, chloroplastic (AHRD V1 **-- TL19_ARATH); contains Interpro domain(s) IPR016123 Mog1/PsbP, alpha/beta/alpha sandwich	-1.02336	5.7613	10.144	0.00261311	0.0267149
628	Cla020379	Phosphatase 2A regulatory A subunit (AHRD V1 ***- Q9S7C5_ORYSA); contains Interpro domain(s) IPR011989 Armadillo-like helical	-1.69482	4.27757	10.2245	0.00263364	0.0268858
629	Cla001503	ACT domain-containing protein (AHRD V1 **-- F4I0I7_ARATH); contains Interpro domain(s) IPR002912 Amino acid-binding ACT	-1.74795	3.6728	10.1066	0.00265676	0.0270824
630	Cla007940	Photosystem I reaction center subunit XI (AHRD V1 **** B6SHL1_MAIZE); contains Interpro domain(s) IPR003757 Photosystem I reaction centre, subunit XI PsaL	-1.89737	7.58308	11.1856	0.00268046	0.0273041
631	Cla014236	Cytochrome P450 (AHRD V1 ***- B9GTK3_POPTR); contains Interpro domain(s) IPR001128 Cytochrome P450	-2.8799	2.07627	10.0704	0.00269978	0.0274753
632	Cla012011	Wiskott-Aldrich syndrome protein family member 2 (AHRD V1 *--- WASF2_HUMAN); contains Interpro domain(s) IPR003124 Actin-binding WH2	-1.36053	3.79898	10.0692	0.00270117	0.0274753
633	Cla012354	Peroxiredoxin (AHRD V1 **-- B9MT31_POPTR); contains Interpro domain(s) IPR000866 Alkyl hydroperoxide reductase/ Thiol specific antioxidant/ Mal allergen	-2.85842	2.3519	10.0646	0.00270666	0.0274913
634	Cla010888	Mitochondrial ribosomal protein subunit L51 (AHRD V1 *-*- C1GI13_PARBD); contains Interpro domain(s) IPR007741 Ribosomal protein/NADH dehydrogenase domain	-1.58456	3.48814	10.0552	0.00271798	0.0275664
635	Cla022915	Carbamoyl-phosphate synthase small chain (AHRD V1 **** B6TJA4_MAIZE); contains Interpro domain(s) IPR006274 Carbamoyl phosphate synthase, small subunit	-1.36957	5.49513	10.0999	0.00271761	0.0275664
636	Cla019011	Heat shock protein DnaJ domain protein (AHRD V1 **-- D7DZS3_NOSA0)	-2.1914	3.12395	10.0528	0.00272086	0.0275757
637	Cla020441	Repressor of RNA polymerase III transcription MAF1 (AHRD V1 ***- B6TPC2_MAIZE); contains Interpro domain(s) IPR017152 RNA polymerase III transcriptional repressor, MAF1	-6.25977	1.7697	10.4158	0.00272293	0.0275768
638	Cla017943	Unknown Protein (AHRD V1)	-3.93948	1.21433	10.046	0.00272911	0.0275996
639	Cla019146	Cytoplasmic dynein light chain (AHRD V1 *-*- D3BU56_POLPA); contains Interpro domain(s) IPR001372 Dynein light chain, type 1 and 2	-1.97288	2.75584	10.0475	0.00272727	0.0275996
640	Cla020225	Ycf36 protein (AHRD V1 *-*- D4ZSA0_SPIPL); contains Interpro domain(s) IPR009631 Protein of unknown function DUF1230	-1.38918	4.54757	10.0355	0.0027419	0.0276723
641	Cla016664	Palmitoyltransferase akr1 (AHRD V1 **-- Q0CHG4_ASPTN); contains Interpro domain(s) IPR009060 UBA-like	-1.83493	3.2132	10.0289	0.00274991	0.0276903
642	Cla020164	Unknown Protein (AHRD V1)	-1.12639	7.56344	10.0289	0.00274985	0.0276903
643	Cla012740	Cobalamin synthesis protein P (AHRD V1 *-*- F8B0R0_9ACTO); contains Interpro domain(s) IPR003495 Cobalamin (vitamin B12) biosynthesis CobW-like	-1.11275	5.32971	10.0299	0.00274867	0.0276903
644	Cla021183	Threonine endopeptidase (AHRD V1 *--- B6TCN7_MAIZE)	-1.70826	6.39605	10.7345	0.00278293	0.0280027
645	Cla017651	Plant-specific domain TIGR01568 family protein (AHRD V1 *--- B6UEQ7_MAIZE); contains Interpro domain(s) IPR006458 Protein of unknown function DUF623, plant	-2.21983	2.92322	9.98028	0.00280991	0.0282338
646	Cla001752	ATP synthase subunit beta chloroplastic (AHRD V1 **** D3WAZ1_DILIN); contains Interpro domain(s) IPR005722 ATPase, F1 complex, beta subunit	-1.30169	9.47132	10.2057	0.00284829	0.0284971
647	Cla021943	Os03g0133300 protein (Fragment) (AHRD V1 ***- Q0DVF0_ORYSJ)	-1.21363	5.15668	9.94637	0.00285258	0.0285197
648	Cla006582	Peptidase M50 family protein (AHRD V1 ***- D7LZ04_ARALL); contains Interpro domain(s) IPR008915 Peptidase M50	-1.14655	6.04909	9.93688	0.00286465	0.02862
649	Cla003586	Rubredoxin-type Fe(Cys)4 protein family protein (Fragment) (AHRD V1 *-*- E6YAF9_ORYNI); contains Interpro domain(s) IPR004039 Rubredoxin-type Fe(Cys)4 protein	-1.06479	7.08821	9.90013	0.00291189	0.0289478
650	Cla017226	4-coumarate CoA ligase (AHRD V1 ***- C0KKW5_HUMLU); contains Interpro domain(s) IPR000873 AMP-dependent synthetase and ligase	-1.66389	3.0109	9.89345	0.00292056	0.0289874
651	Cla022258	E3 ubiquitin-protein ligase At4g11680 (AHRD V1 *--- RING4_ARATH); contains Interpro domain(s) IPR018957 Zinc finger, C3HC4 RING-type	-1.27432	4.54576	9.8923	0.00292206	0.0289874
652	Cla004334	Aquaporin (AHRD V1 ***- A3F570_CUCSA); contains Interpro domain(s) IPR012269 Aquaporin	-1.81124	4.06032	9.98618	0.0029566	0.0291653
653	Cla004335	Aquaporin (AHRD V1 ***- A3F570_CUCSA); contains Interpro domain(s) IPR012269 Aquaporin	-1.49363	4.66446	9.87297	0.00296261	0.0292041
654	Cla021742	Isoleucyl-tRNA synthetase (AHRD V1 ***- F4K4Q2_ARATH); contains Interpro domain(s) IPR002301 Isoleucyl-tRNA synthetase, class Ia	-1.38016	4.09397	9.82461	0.00301155	0.0295691
655	Cla020429	CONSTANS-like zinc finger protein (AHRD V1 *--- D0EP07_SOYBN); contains Interpro domain(s) IPR000315 Zinc finger, B-box	-2.03653	3.03472	9.81996	0.00301781	0.0296027
656	Cla004869	Aldo/keto reductase family protein (AHRD V1 ***- D7MSZ9_ARALL); contains Interpro domain(s) IPR001395 Aldo/keto reductase	-1.70442	3.96121	9.80417	0.00303915	0.0297705
657	Cla021900	Phytochrome (AHRD V1 ***- B9RFS7_RICCO); contains Interpro domain(s) IPR012129 Phytochrome A/B/C/D/E	-1.0186	5.31738	9.77951	0.00307279	0.0300372
658	Cla017578	Homogentisate phytyltransferase (AHRD V1 *-*- D9IXA0_SOLTU)	-5.27799	1.61282	9.81988	0.00308668	0.030131
659	Cla004677	heat shock protein (AHRD V1 ***- B2D2G5_CAPSN); contains Interpro domain(s) IPR013126 Heat shock protein 70	-1.36834	4.39677	9.75632	0.00310478	0.0302657
660	Cla012670	Photosystem I reaction center subunit VI, chloroplastic (AHRD V1 **** PSAH_BRARA); contains Interpro domain(s) IPR004928 Photosystem I reaction centre subunit VI	-1.98866	6.9354	10.9269	0.00312969	0.030403
661	Cla002696	U-box domain-containing protein 9 (AHRD V1 **-- Q3EBB0_ARATH); contains Interpro domain(s) IPR011989 Armadillo-like helical	-1.68271	3.64323	9.73967	0.00312797	0.030403
662	Cla007660	Unknown Protein (AHRD V1)	-1.15967	7.39592	9.71599	0.00317079	0.0307385
663	Cla006791	Ankyrin repeat and regulator of chromosome condensation (RCC1) domain-containing protein (AHRD V1 **-- F4J2C5_ARATH); contains Interpro domain(s) IPR009091 Regulator of chromosome condensation/beta-lactamase-inhibitor protein II	-1.14226	4.25546	9.70666	0.00317449	0.0307532
664	Cla007272	Uroporphyrinogen decarboxylase (AHRD V1 ***- B9S4C3_RICCO); contains Interpro domain(s) IPR006361 Uroporphyrinogen decarboxylase HemE	-1.34287	5.28941	9.69941	0.0031848	0.030802
665	Cla012774	Cytochrome P450-like protein (AHRD V1 ***- Q84YE6_SORBI); contains Interpro domain(s) IPR001128 Cytochrome P450	-1.63492	3.30648	9.68614	0.00320378	0.0309302
666	Cla008392	LOC100138828 protein (Fragment) (AHRD V1 ***- A6QNR6_BOVIN); contains Interpro domain(s) IPR003107 RNA-processing protein, HAT helix	-5.552	1.1081	9.7109	0.00323938	0.0311563
667	Cla007820	ABC transporter G family member 5 (AHRD V1 ***- AB5G_ARATH); contains Interpro domain(s) IPR013525 ABC-2 type transporter	-2.38452	3.24232	9.66069	0.0032405	0.0311563
668	Cla004929	Unknown Protein (AHRD V1)	-2.17453	2.93936	9.6611	0.00323989	0.0311563
669	Cla006049	Ribosome recycling factor (AHRD V1 ***- B6TQ52_MAIZE); contains Interpro domain(s) IPR015998 Ribosome recycling factor, bacterial-like IPR002661 Ribosome recycling factor	-1.00068	6.1457	9.65659	0.00324645	0.031173
670	Cla012025	CBL-interacting protein kinase 08 (AHRD V1 **** A5BHI9_VITVI); contains Interpro domain(s) IPR006043 Xanthine/uracil/vitamin C permease	-1.20895	5.19055	9.64883	0.00325776	0.0312581
671	Cla007389	Auxin-responsive GH3-like (AHRD V1 ***- Q0GUM1_ARATH); contains Interpro domain(s) IPR004993 GH3 auxin-responsive promoter	-2.78908	1.8848	9.62759	0.00328892	0.0315355
672	Cla006818	4-coumarate-CoA ligase (AHRD V1 ***- F2VR44_PRUAV); contains Interpro domain(s) IPR000873 AMP-dependent synthetase and ligase	-1.57381	3.93922	9.61707	0.00330447	0.0316414
673	Cla021300	SEC7-like guanine nucleotide exchange family protein (AHRD V1 **-- F4JSZ5_ARATH); contains Interpro domain(s) IPR000904 SEC7-like	-1.48867	3.64913	9.61234	0.00331149	0.0316439
674	Cla008481	AT4G39450-like protein (Fragment) (AHRD V1 *-*- D6PRI0_9BRAS)	-1.12863	4.19858	9.61436	0.00330848	0.0316439
675	Cla000281	Phytochrome kinase substrate 1 (AHRD V1 ***- D7LQB9_ARALL)	-2.58447	2.33665	9.57961	0.00336047	0.0320398
676	Cla006235	3-ketoacyl-CoA synthase (AHRD V1 ***- B9R9L0_RICCO); contains Interpro domain(s) IPR012392 Very-long-chain 3-ketoacyl-CoA synthase	-5.322	0.929851	9.60603	0.0033939	0.0322995
677	Cla002975	Auxin responsive protein (AHRD V1 ***- D9IQE6_CATRO); contains Interpro domain(s) IPR003311 AUX/IAA protein	-1.34047	4.10005	9.5452	0.00341279	0.0324573
678	Cla004333	Aquaporin (AHRD V1 ***- A3F570_CUCSA); contains Interpro domain(s) IPR012269 Aquaporin	-1.26213	8.38726	9.75811	0.00342792	0.0325791
679	Cla004689	Actin depolymerizing factor 4 (AHRD V1 ***- F8RW91_HEVBR); contains Interpro domain(s) IPR002108 Actin-binding, cofilin/tropomyosin type	-1.50741	4.03245	9.52855	0.00343843	0.0326349
680	Cla008387	E3 ubiquitin-protein ligase CG7694 (AHRD V1 *--- RN181_DROME); contains Interpro domain(s) IPR018957 Zinc finger, C3HC4 RING-type	-2.5341	2.55549	9.50625	0.00347308	0.03291
681	Cla015552	NAD-dependent epimerase/dehydratase (AHRD V1 **-- F8DCT2_9EURY); contains Interpro domain(s) IPR016040 NAD(P)-binding domain	-1.60221	4.33339	9.50043	0.00348217	0.0329609
682	Cla013885	Senescence-inducible chloroplast stay-green protein 2 (AHRD V1 **-- Q5EMP6_SOYBN)	-2.83243	3.08124	9.4891	0.00349997	0.0330399
683	Cla019236	Rhodanese-like family protein-like protein (Fragment) (AHRD V1 *-*- A7KNZ8_GOSBA); contains Interpro domain(s) IPR001763 Rhodanese-like	-1.86882	3.4648	9.4878	0.00350202	0.0330399
684	Cla016001	Presequence protease, mitochondrial (AHRD V1 ***- PREP_DANRE); contains Interpro domain(s) IPR013578 Peptidase M16C associated	-1.12896	5.61602	9.49208	0.00349527	0.0330399
685	Cla008520	Lipoxygenase (AHRD V1 ***- Q45HK7_POPDE); contains Interpro domain(s) IPR013819 Lipoxygenase, C-terminal IPR000907 Lipoxygenase	-0.862159	8.20268	9.48763	0.00350227	0.0330399
686	Cla010405	Serine protease (AHRD V1 ***- E2SYW0_9RALS); contains Interpro domain(s) IPR001254 Peptidase S1 and S6, chymotrypsin/Hap	-1.35735	5.48058	9.59598	0.00354244	0.033374
687	Cla006457	Tubulin alpha chain (AHRD V1 **-- E5GBH6_CUCME)	-2.00325	3.49507	9.53678	0.00356566	0.0335141
688	Cla008455	Actin (AHRD V1 ***- E9RJU0_9ROSI); contains Interpro domain(s) IPR004000 Actin/actin-like	-1.13646	6.27606	9.44796	0.00356538	0.0335141
689	Cla018260	Integral membrane protein TerC (AHRD V1 **** B1ZS47_OPITP); contains Interpro domain(s) IPR005496 Integral membrane protein TerC	-2.29425	3.11029	9.55199	0.00357319	0.0335288
690	Cla004699	Uncharacterized ABC transporter ATP-binding protein/permease C9B6.09c (AHRD V1 *-*- YNT9_SCHPO); contains Interpro domain(s) IPR003439 ABC transporter-like	-0.938071	5.4216	9.43955	0.00357891	0.0335514
691	Cla003125	Lysyl-tRNA synthetase (AHRD V1 *-*- B9SBP3_RICCO); contains Interpro domain(s) IPR012340 Nucleic acid-binding, OB-fold	-1.97786	3.18399	9.43371	0.00358834	0.0335924
692	Cla010438	Nitrate transporter (AHRD V1 ***- D7L0V4_ARALL); contains Interpro domain(s) IPR000109 TGF-beta receptor, type I/II extracellular region	-1.25297	5.05065	9.41383	0.00362064	0.0338102
693	Cla013865	Bidirectional sugar transporter N3 (AHRD V1 ***- NOD3_MEDTR); contains Interpro domain(s) IPR018179 RAG1-activating protein 1 homologue IPR004316 RAG1-activating protein-1-related	-1.16802	4.42116	9.4138	0.00362069	0.0338102
694	Cla008394	Mitochondrial transcription termination factor (Fragment) (AHRD V1 *--- C6FB10_PSEMZ); contains Interpro domain(s) IPR003690 Mitochodrial transcription termination factor-related	-2.39761	2.63585	9.40272	0.0036388	0.0339394
695	Cla015651	Unknown Protein (AHRD V1); contains Interpro domain(s) IPR010800 Glycine rich	-0.964018	8.73989	9.39362	0.00365378	0.0340349
696	Cla002362	Gibberellin 20-oxidase (AHRD V1 ***- Q8GT56_CUCMA); contains Interpro domain(s) IPR005123 Oxoglutarate and iron-dependent oxygenase	-3.80853	1.98286	9.36817	0.00369597	0.0343368
697	Cla016687	RabGAP/TBC domain-containing protein (AHRD V1 ***- F4KG92_ARATH)	-2.12488	2.05141	9.36275	0.00370501	0.0343981
698	Cla008783	Solute carrier family 15 member 4 (AHRD V1 **-- S15A4_XENLA); contains Interpro domain(s) IPR000109 TGF-beta receptor, type I/II extracellular region	-1.73131	3.15356	9.32239	0.00377317	0.0348696
699	Cla013378	Pentatricopeptide repeat-containing protein At2g30100, chloroplastic (AHRD V1 ***- PP176_ARATH); contains Interpro domain(s) IPR002885 Pentatricopeptide repeat	-1.18109	4.46105	9.31312	0.003789	0.0349698
700	Cla002345	Sugar phosphate exchanger 2 (AHRD V1 **-- B5X3A0_SALSA); contains Interpro domain(s) IPR016196 Major facilitator superfamily, general substrate transporter	-1.23194	4.54177	9.27848	0.00384882	0.0354521
701	Cla004583	COP1 (Fragment) (AHRD V1 **-- Q93Y48_ORYSI); contains Interpro domain(s) IPR017986 WD40 repeat, region	-1.44091	3.82025	9.26242	0.00387688	0.0356637
702	Cla003266	GDSL esterase/lipase At2g04570 (AHRD V1 ***- GDL34_ARATH); contains Interpro domain(s) IPR001087 Lipase, GDSL	-2.13431	2.42382	9.25521	0.00388956	0.0357336
703	Cla010138	Tetratricopeptide repeat domain protein (AHRD V1 **-- F2J6V5_POLGS); contains Interpro domain(s) IPR011990 Tetratricopeptide-like helical	-1.55963	3.39875	9.241	0.00391466	0.0358937
704	Cla023306	Alpha alpha-trehalose-phosphate synthase (AHRD V1 **** D0NRZ0_PHYIT); contains Interpro domain(s) IPR012766 Alpha,alpha-trehalose-phosphate synthase	-1.09969	5.36591	9.24153	0.00391372	0.0358937
705	Cla008953	DNA mismatch repair protein MutL (AHRD V1 *-** E6SK47_THEM7); contains Interpro domain(s) IPR002099 DNA mismatch repair protein	-3.14696	1.93428	9.2391	0.00391802	0.0359012
706	Cla022122	Multidrug resistance protein mdtK (AHRD V1 **-- MDTK_YERP3); contains Interpro domain(s) IPR002528 Multi antimicrobial extrusion protein MatE	-2.38981	2.91293	9.21925	0.0039534	0.0361546
707	Cla016851	Chloroplast photosystem II subunit X (AHRD V1 ***- B1PPX6_9MYRT); contains Interpro domain(s) IPR009518 Photosystem II protein PsbX	-1.98705	4.6059	9.66489	0.0040247	0.0366634
708	Cla001871	Alpha/beta-hydrolase domain-containing protein (AHRD V1 *--- Q9XID7_ARATH); contains Interpro domain(s) IPR003675 Abortive infection protein	-0.907555	5.33689	9.1716	0.00403972	0.0367526
709	Cla015823	Glyoxylate/hydroxypyruvate reductase B (AHRD V1 **-- GHRB_SERP5); contains Interpro domain(s) IPR006140 D-isomer specific 2-hydroxyacid dehydrogenase, NAD-binding	-1.01679	9.41253	9.15846	0.00406388	0.0369066
710	Cla006458	Unknown Protein (AHRD V1)	-2.16698	2.34308	9.1531	0.00407379	0.0369667
711	Cla013747	Exocyst complex component Sec8-like (AHRD V1 **-* Q69PQ1_ORYSJ); contains Interpro domain(s) IPR007191 Sec8 exocyst complex component specific domain	-1.34592	4.11537	9.13987	0.00409832	0.0370935
712	Cla013205	UTP-glucose 1 phosphate uridylyltransferase (AHRD V1 ***- B3VDY8_EUCGR); contains Interpro domain(s) IPR016267 UTP--glucose-1-phosphate uridylyltransferase, subgroup	-1.31311	4.45148	9.14182	0.00409469	0.0370935
713	Cla005597	ATP-dependent Clp protease proteolytic subunit (AHRD V1 ***- D0EX73_9ROSA); contains Interpro domain(s) IPR001907 Peptidase S14, ClpP	-1.49413	5.09484	9.37892	0.00411847	0.0372279
714	Cla022997	BURP domain-containing protein (AHRD V1 ***- B2ZPK6_SOYBN); contains Interpro domain(s) IPR004873 BURP	-1.63055	4.29979	9.09651	0.00417983	0.0375891
715	Cla004462	Beta-amylase 6 (AHRD V1 ***- D7MKK4_ARALL); contains Interpro domain(s) IPR013781 Glycoside hydrolase, subgroup, catalytic core	-2.21049	1.51485	9.13672	0.00418743	0.0376333
716	Cla010096	Xyloglucan endotransglucosylase/hydrolase 2 (AHRD V1 ***- D5HP44_9ROSA); contains Interpro domain(s) IPR016455 Xyloglucan endotransglucosylase/hydrolase	-3.0653	0.838707	9.09003	0.00419217	0.0376518
717	Cla008957	MLO-like protein 3 (AHRD V1 ***- C6EWE6_VITVI); contains Interpro domain(s) IPR004326 Mlo-related protein	-1.90631	3.03842	9.07722	0.00421666	0.0377829
718	Cla004599	Receptor-like kinase (AHRD V1 *-** A7VM48_9VIRI); contains Interpro domain(s) IPR002290 Serine/threonine protein kinase	-3.56825	2.15474	9.07393	0.00422297	0.0378075
719	Cla021195	Mitochondrial carrier-like protein (AHRD V1 ***- Q2PYY0_SOLTU); contains Interpro domain(s) IPR001993 Mitochondrial substrate carrier	-1.22077	4.78947	9.04775	0.00427357	0.0382118
720	Cla020300	Chaperone protein dnaJ 11 (AHRD V1 ***- B6U520_MAIZE); contains Interpro domain(s) IPR001623 Heat shock protein DnaJ, N-terminal	-2.52018	4.93377	10.454	0.00427698	0.0382144
721	Cla016167	FeS assembly protein SufD (AHRD V1 **** F5UM02_9CYAN); contains Interpro domain(s) IPR011542 SUF system FeS cluster assembly, SufD	-1.15433	4.68128	9.0448	0.0042793	0.0382144
722	Cla017972	Glycerol-3-phosphate acyltransferase 6 (AHRD V1 ***- D7LKT2_ARALL); contains Interpro domain(s) IPR002123 Phospholipid/glycerol acyltransferase	-1.7228	3.60003	9.04136	0.00428602	0.0382258
723	Cla022666	Unknown Protein (AHRD V1)	-5.6902	2.21415	9.10604	0.00431617	0.0384443
724	Cla003740	NADH-quinone oxidoreductase subunit D (AHRD V1 ***- NUOD_GEOTN); contains Interpro domain(s) IPR001135 NADH-quinone oxidoreductase, subunit D	-1.60704	3.7866	9.02466	0.00431873	0.0384443
725	Cla022400	GDSL esterase/lipase (AHRD V1 ***- F4KBC2_ARATH); contains Interpro domain(s) IPR001087 Lipase, GDSL	-2.21299	2.68573	9.00053	0.00436645	0.0388199
726	Cla020736	Glycosyl transferase family 2 (AHRD V1 *--- D3EJR5_GEOS4); contains Interpro domain(s) IPR006852 Protein of unknown function DUF616	-1.37877	3.3536	8.99145	0.00438456	0.038858
727	Cla005453	9-cis-epoxycarotenoid dioxygenase 1 (AHRD V1 ***- Q6YVJ0_ORYSJ); contains Interpro domain(s) IPR004294 Carotenoid oxygenase	-1.12165	7.06111	9.02024	0.00439332	0.0388947
728	Cla008081	Os12g0236050 protein (Fragment) (AHRD V1 *-*- C7J9Q6_ORYSJ)	-1.31314	4.00038	8.98503	0.0043974	0.0388982
729	Cla021369	Dynamin (AHRD V1 **-- E5GB64_CUCME); contains Interpro domain(s) IPR001401 Dynamin, GTPase region	-1.14217	5.27672	8.97877	0.00440997	0.0389523
730	Cla017424	Translocase of chloroplast 90 (AHRD V1 *-*- F4K480_ARATH); contains Interpro domain(s) IPR005690 Chloroplast protein import component Toc86/159	-0.877338	7.40018	8.97784	0.00441184	0.0389523
731	Cla002751	( related) (AHRD V1 *-*- Q2HTJ8_MEDTR)	-0.974586	5.50021	8.97047	0.0044267	0.0390345
732	Cla021313	Pentatricopeptide repeat-containing protein (AHRD V1 ***- D7KHY5_ARALL); contains Interpro domain(s) IPR002885 Pentatricopeptide repeat	-2.33492	2.59722	8.94257	0.00448339	0.03946
733	Cla003120	Unknown Protein (AHRD V1)	-5.32029	1.41266	8.9761	0.00450237	0.0395033
734	Cla010458	Membrane-associated zinc metalloprotease family protein expressed (AHRD V1 **** Q84NY6_ORYSJ); contains Interpro domain(s) IPR004387 Peptidase M50, putative membrane-associated zinc metallopeptidase	-1.96819	2.6835	8.93535	0.0044982	0.0395033
735	Cla018336	Glutamine synthetase I (AHRD V1 *-*- Q9SC91_MEDTR); contains Interpro domain(s) IPR008146 Glutamine synthetase, catalytic region	-3.18986	2.01583	8.91861	0.00453272	0.0397199
736	Cla017554	Trichome birefringence (AHRD V1 **-- D9I8D9_ARATH); contains Interpro domain(s) IPR004253 Protein of unknown function DUF231, plant	-1.32257	3.73558	8.91479	0.00454061	0.039722
737	Cla009803	Early-responsive to dehydration stress protein (ERD4) (AHRD V1 **-- Q9C8G5_ARATH); contains Interpro domain(s) IPR003864 Protein of unknown function DUF221	-1.08177	4.47101	8.91225	0.00454589	0.039722
738	Cla019388	ABC transporter FeS assembly protein SufB (AHRD V1 **** F7VD19_9PROT); contains Interpro domain(s) IPR010231 SUF system FeS cluster assembly, SufB	-0.937201	6.54053	8.91677	0.00453653	0.039722
739	Cla013428	NAD(P)H-quinone oxidoreductase subunit N (AHRD V1 ***- D4ZT43_SPIPL)	-1.45425	4.12875	8.91194	0.00456814	0.0398563
740	Cla016115	3-isopropylmalate dehydratase large subunit 2 (AHRD V1 ***- B6U6T6_MAIZE); contains Interpro domain(s) IPR015936 Homoaconitase/3-isopropylmalate dehydratase, small/large subunit IPR015937 Aconitase-like core	-1.11628	4.93032	8.90271	0.00456573	0.0398563
741	Cla013104	Unknown Protein (AHRD V1)	-0.927936	8.93922	8.89786	0.00457587	0.039899
742	Cla017840	Ribonuclease P protein subunit p29 (AHRD V1 *-** C1BL44_OSMMO); contains Interpro domain(s) IPR016848 Ribonuclease P/MRP, p29 subunit, eukaryotic	-3.80126	1.64533	8.88975	0.00459285	0.0400222
743	Cla022767	Transcription Factor (AHRD V1 **-- Q84LF9_ORYSA); contains Interpro domain(s) IPR011598 Helix-loop-helix DNA-binding	-1.77388	3.34036	8.88832	0.00459586	0.0400236
744	Cla023274	UDP-glycosyltransferase 76E11 (AHRD V1 ***- U7E11_ARATH); contains Interpro domain(s) IPR002213 UDP-glucuronosyl/UDP-glucosyltransferase	-1.03345	6.3561	8.87359	0.00462691	0.0402441
745	Cla017326	Wd-repeat protein (AHRD V1 *-*- C1FDE0_MICSR); contains Interpro domain(s) IPR017986 WD40 repeat, region	-2.87372	1.77419	8.85847	0.00465902	0.0404482
746	Cla001160	Phosphoenolpyruvate/phosphate translocator 2, chloroplastic (AHRD V1 **-- PPT2_ORYSJ); contains Interpro domain(s) IPR004853 Protein of unknown function DUF250	-2.56644	3.03049	8.97803	0.00465645	0.0404482
747	Cla017570	Kelch-like protein 18 (AHRD V1 *-*- KLH18_HUMAN); contains Interpro domain(s) IPR015915 Kelch-type beta propeller	-0.946411	5.7888	8.845	0.00468782	0.0406732
748	Cla019858	Mog1/PsbP/DUF1795-like photosystem II reaction center PsbP family protein (AHRD V1 ***- F4K4A6_ARATH); contains Interpro domain(s) IPR016124 Mog1/PsbP/DUF1795, alpha/beta/alpha sandwich	-5.18523	1.31003	8.87571	0.00471189	0.040758
749	Cla023181	Armadillo/beta-catenin-like repeat family protein expressed (AHRD V1 ***- Q2R9P0_ORYSJ); contains Interpro domain(s) IPR011989 Armadillo-like helical	-1.46671	3.5198	8.83678	0.00470548	0.040758
750	Cla013025	Potassium channel 2 (AHRD V1 ***- Q9FY04_9ROSI); contains Interpro domain(s) IPR000595 Cyclic nucleotide-binding	-1.34869	3.79957	8.83791	0.00470304	0.040758
751	Cla006454	Peptidase M50 family (AHRD V1 ***- B6UET0_MAIZE)	-1.13336	4.30408	8.83455	0.00471029	0.040758
752	Cla017488	Family of serine hydrolases 2 (AHRD V1 **-- FSH2_YEAST); contains Interpro domain(s) IPR005645 Protein of unknown function DUF341	-2.3694	2.43666	8.90288	0.00472084	0.0408084
753	Cla017594	Sucrose phosphate phosphatase (AHRD V1 **** Q5J3P0_MALDO); contains Interpro domain(s) IPR012847 Sucrose phosphatase, plant and cyanobacteria	-1.7023	3.44787	8.82364	0.00473387	0.0408958
754	Cla006164	Citrate transporter family protein (AHRD V1 ***- B6U1B5_MAIZE); contains Interpro domain(s) IPR004680 Divalent ion symporter	-1.13458	4.4544	8.80422	0.00477614	0.0411781
755	Cla012023	CBL-interacting protein kinase 22 (AHRD V1 **** A0MNK8_POPTR); contains Interpro domain(s) IPR004083 Regulatory associated protein of TOR	-1.29433	4.46271	8.79257	0.00480171	0.0413294
756	Cla012071	50S ribosomal protein 5, chloroplastic (AHRD V1 ***- PSRP5_PEA)	-1.52996	4.13214	8.8116	0.0048346	0.0415871
757	Cla005814	Acid phosphatase (AHRD V1 ***- F4AH80_GLAS4); contains Interpro domain(s) IPR004843 Metallophosphoesterase	-2.84624	3.04783	9.04033	0.00487189	0.041831
[truncated: 66 more rows]

## Sheet: up_USVL531-MDR24h
SL no.	Geneid	BIOLOGICAL.FUNCTIONS	logFC	logCPM	F	PValue	FDR
[truncated: 180 more rows]

[truncated: 6 more sheets: dn_USVL531-MDR24h, up_USVL531-MDR72h, dn_USVL531-MDR72h, up_USVL531-MDR8dpi, dn_USVL531-MDR8dpi, summary data PM]
